# Supplementary material for: Emergence and Expansion of a Carbapenem-Resistant Pseudomonas aeruginosa Clone Are Associated with Plasmid-Borne blaKPC-2 and Virulence-Related Genes
Source: mSystems. 2021 May 18;6(3):e00154-21. doi: 10.1128/mSystems.00154-21 (PMC8269210; doi:10.1128/mSystems.00154-21)
Supplement: TABLE S1 [file msystems.00154-21-st001.xlsx]

## Sheet: Sheet1
Isolates	Age	Gender	Isolation Time	Sample source	Ward*	ICU stay	Prior antibiotic exposure					Invasive procedures and devices
							Cephalosporins	Fluoroquinolones	Aminoglycosides	Carbapenems	Tigecycline	CVC	Urinary catheter	Mechanical ventilation	Other catheters#
1006	69	Female	2010.10.10	sputum	NICU	Y	Y	Y	N	N	N	Y	Y	Y	Y
1007	61	Male	2010.10.12	sputum	Neurosurgery	Y	Y	N	Y	Y	N	Y	N	Y	Y
1010	57	Male	2010.10.17	sputum	Neurosurgery	Y	N	N	N	Y	N	Y	Y	Y	Y
1011	50	Male	2010.10.20	sputum	SICU	Y	N	Y	N	Y	N	Y	Y	Y	Y
1012	61	Male	2010.10.21	sputum	SICU	Y	Y	Y	N	Y	N	Y	Y	Y	Y
1016	39	Female	2010.10.25	sputum	SICU	Y	N	N	N	N	N	N	N	N	N
1017	34	Male	2010.11.02	sputum	SICU	Y	N	N	N	Y	N	Y	Y	Y	Y
1018	78	Male	2010.11.02	sputum	SICU	Y	Y	N	N	Y	N	Y	Y	Y	Y
1019	25	Male	2010.11.05	cerebrospinal fluid	Neurosurgery	Y	Y	N	N	N	N	Y	Y	Y	Y
1020	58	Male	2010.11.06	sputum	SICU	Y	N	N	N	N	N	Y	Y	Y	Y
1021	56	Male	2010.11.05	sputum	NICU	Y	Y	N	N	N	N	Y	Y	Y	Y
1102	33	Male	2011.07.11	sputum	NICU	Y	N	N	N	Y	N	Y	Y	Y	Y
1105	81	Female	2011.07.12	sputum	SICU	Y	Y	N	N	Y	N	Y	Y	Y	Y
1107	62	Male	2011.07.18	sputum	SICU	Y	N	N	N	Y	N	Y	Y	Y	Y
1108	35	Male	2011.07.26	sputum	NICU	Y	Y	N	N	Y	N	Y	Y	Y	Y
1109	52	Male	2011.07.26	CVC	Burns	N	N	N	N	N	N	N	N	N	N
1111	41	Female	2011.07.26	sputum	SICU	Y	N	N	N	Y	N	Y	Y	Y	Y
1113	59	Female	2011.08.03	drainage fluid	Surgery	N	Y	N	N	Y	N	Y	Y	N	Y
1114	70	Female	2011.08.03	sputum	NICU	Y	Y	Y	N	Y	N	Y	Y	Y	Y
1116	74	Female	2011.08.10	sputum	SICU	Y	Y	N	N	Y	N	Y	Y	Y	Y
1117	71	Male	2011.08.22	sputum	NICU	Y	N	N	N	N	N	N	N	N	N
1118	75	Male	2011.08.27	sputum	NICU	Y	N	Y	N	Y	N	Y	Y	Y	N
1120	67	Male	2011.09.03	sputum	NICU	Y	Y	N	N	Y	N	Y	Y	Y	Y
1121	25	Male	2011.09.06	sputum	NICU	Y	Y	Y	N	N	N	Y	Y	Y	Y
1202	79	Male	2012.08.04	pus	General Surgery	N	Y	N	N	Y	N	Y	Y	N	Y
1206	29	Male	2012.08.21	urine	Healthcare	Y	Y	N	Y	Y	Y	Y	Y	Y	Y
1209	28	Female	2012.09.08	urine	Neurology	N	Y	N	Y	Y	N	Y	Y	Y	Y
1217	78	Female	2012.11.12	sputum	NICU	N	Y	N	N	Y	N	Y	Y	Y	Y
1218	39	Male	2012.11.27	sputum	NICU	Y	Y	N	Y	Y	N	Y	Y	Y	Y
1219	75	Male	2012.12.01	sputum	NICU	Y	Y	N	N	Y	N	Y	Y	Y	Y
ZE1	64	Male	2013.10.15	sputum	NICU	Y	N	N	N	Y	N	Y	Y	Y	Y
ZE2	80	Male	2013.10.15	sputum	EICU	Y	Y	N	Y		Y	Y	Y	Y	Y
ZE3	53	Male	2013.10.17	sputum	SICU	Y	Y	N	N	Y	N	Y	Y	Y	Y
ZE4	68	Male	2013.10.16	sputum	ICU	Y	Y	N	Y	Y	N	Y	Y	Y	Y
ZE5	55	Female	2013.10.17	sputum	NICU	Y	Y	Y	N	Y	N	Y	Y	Y	Y
ZE6	52	Male	2013.10.14	sputum	NICU	Y	N	N	N	N	N	Y	Y	Y	Y
ZE7	12	Female	2013.10.28	sputum	NICU	Y	Y	N	Y	N	N	Y	Y	Y	Y
ZE8	51	Male	2013.11.18	urine	NICU	Y	N	N	N	Y	N	Y	Y	Y	Y
ZE10	21	Male	2013.11.28	urine	EICU	Y	Y	N	N	N	N	Y	Y	Y	Y
ZR2	61	Female	2015.10.24	sputum	NICU	Y	Y	N	N	Y	N	Y	Y	Y	Y
ZR3	72	Male	2015.10.24	sputum	NICU	Y	N	Y	N	N	Y	Y	Y	Y	Y
ZR5	57	Male	2015.10.26	sputum	NICU	Y	Y	N	Y	Y	Y	Y	Y	Y	Y
ZR10	75	Male	2015.10.26	CVC	NICU	Y	Y	N	N	Y	N	Y	Y	Y	Y
ZR11	66	Male	2015.11.20	urine	NICU	Y	Y	N	N	Y	N	Y	Y	Y	Y
ZR16	81	Female	2015.11.02	urine	NICU	Y	N	Y	N	Y	N	Y	Y	Y	Y
ZR17	81	Female	2015.11.02	sputum	NICU	Y	N	Y	N	Y	N	Y	Y	Y	Y
ZR33	51	Female	2015.11.08	urine	NICU	Y	N	N	N	Y	N	Y	Y	Y	Y
ZR46	69	Male	2015.11.21	sputum	NICU	Y	N	N	N	Y	N	Y	Y	Y	Y
ZR50	73	Female	2015.12.28	urine	NICU	Y	Y	N	N	N	N	N	Y	Y	Y
1601	73	Female	2016.01.22	urine	NICU	Y	Y	N	N	N	N	N	Y	Y	Y
1602	88	Male	2016.01.26	urine	EICU	Y	Y	N	N	Y	Y	Y	Y	Y	Y
1603	91	Female	2016.02.15	pus	Central ICU	Y	N	Y	N	Y	Y	Y	Y	Y	Y
1604	21	Female	2016.05.25	urine	EICU	Y	Y	N	N	Y	N	Y	Y	Y	Y
1605	37	Male	2016.06.21	urine	ICU	Y	Y	N	N	Y	N	Y	Y	Y	Y
1606	68	Male	2016.06.22	blood	NICU	Y	N	N	N	Y	Y	Y	Y	Y	Y
1607	39	Male	2016.07.04	cerebrospinal fluid	NICU	Y	Y	N	Y	Y	N	Y	Y	Y	Y
1608	82	Male	2016.07.25	blood	NICU	Y	N	N	N	Y	N	Y	Y	Y	Y
1609	63	Male	2016.07.26	CVC	NICU	Y	N	N	N	Y	N	Y	Y	Y	Y
1610	58	Male	2016.08.15	blood	NICU	Y	N	N	Y	Y	Y	Y	Y	Y	Y
1611	64	Male	2016.08.15	urine	EICU	Y	Y	N	N	Y	N	Y	Y	Y	Y
1612	36	Female	2016.08.17	urine	Neurology	N	Y	N	Y	N	N	Y	Y	N	Y
1613	37	Male	2016.08.15	blood	NICU	Y	N	N	N	Y	N	Y	Y	Y	Y
1614	62	Male	2016.08.21	urine	NICU	Y	N	N	N	Y	N	N	Y	Y	Y
1615	45	Male	2016.08.24	pus	NICU	Y	Y	Y	Y	Y	Y	Y	Y	Y	Y
1616	43	Male	2016.09.19	urine	EICU	Y	N	N	N	Y	N	N	Y	Y	Y
1617	24	Male	2016.09.20	pus	NICU	Y	N	N	N	Y	Y	Y	Y	Y	Y
1618	84	Male	2016.11.12	blood	NICU	Y	N	Y	N	Y	N	Y	Y	Y	Y
1619	23	Male	2016.11.26	blood	NICU	Y	N	N	N	Y	N	N	N	Y	N
1620	83	Male	2016.12.06	urine	EICU	Y	Y	N	N	N	N	Y	Y	Y	Y
1621	61	Male	2016.12.19	urine	Burns	Y	Y	N	N	Y	N	Y	Y	Y	Y
1702	64	Male	2017.03.07	urine	ICU	Y	Y	N	N	Y	N	N	Y	Y	Y
1703	27	Male	2017.03.13	sputum	Central ICU	Y	Y	N	N	N	N	Y	Y	Y	Y
1704	82	Male	2017.03.27	sputum	NICU	Y	N	N	N	Y	N	Y	N	Y	N
1705	74	Male	2017.03.28	sputum	Neurology	Y	Y	N	N	N	N	Y	Y	Y	Y
1706	67	Male	2017.04.05	sputum	Central ICU	Y	N	N	N	N	N	N	Y	Y	Y
1707	41	Male	2017.04.09	sputum	NICU	Y	N	N	N	Y	N	Y	N	Y	Y
1708	59	Female	2017.04.17	urine	EICU	Y	N	N	N	Y	N	N	Y	N	N
1709	73	Male	2017.04.23	sputum	Emergency Surgery	N	Y	N	N	N	N	N	N	N	N
1710	79	Male	2017.04.23	sputum	Neurology	Y	N	N	N	Y	N	N	Y	N	Y
1712	48	Male	2017.05.06	sputum	NICU	Y	N	N	N	Y	N	Y	Y	Y	Y
1713	23	Female	2017.05.24	urine	NICU	Y	Y	Y	Y	Y	N	Y	Y	Y	Y
1714	82	Male	2017.05.29	sputum	Neurology	N	Y	N	N	Y	N	Y	Y	N	Y
1715	67	Female	2017.05.30	urine	Burns	Y	Y	N	N	Y	N	Y	Y	Y	Y
1716	63	Male	2017.06.06	sputum	NICU	Y	N	N	N	Y	Y	Y	Y	Y	Y
1717	67	Male	2017.08.21	ascitic fluid	EICU	N	Y	N	N	Y	N	Y	Y	Y	Y
1718	53	Female	2017.10.25	pus	BICU	Y	N	N	N	Y	N	Y	Y	Y	Y
1719	57	Male	2017.10.31	urine	Burns	Y	N	N	N	Y	Y	Y	Y	Y	Y
1721	51	Male	2017.11.14	urine	ICU	Y	Y	N	N	Y	N	Y	Y	Y	Y
1722	24	Male	2017.11.21	urine	Burns	Y	Y	N	N	Y	Y	Y	Y	Y	Y
1723	32	Male	2017.12.26	sputum	EICU	Y	Y	N	N	Y	N	Y	Y	Y	Y
1801	57	Male	2018.01.08	sputum	NICU	Y	Y	N	Y	N	N	Y	Y	Y	Y
1802	88	Female	2018.01.02	urine	Central ICU	Y	Y	N	N	Y	N	Y	Y	Y	Y
1803	24	Male	2018.01.10	pus	Orthopedics	Y	Y	N	N	Y	Y	Y	Y	Y	Y
1804	66	Male	2018.01.30	sputum	NICU	N	Y	N	Y	Y	N	Y	Y	Y	Y
1805	77	Male	2018.02.19	sputum	Respiratory Medicine	N	N	N	N	Y	N	N	N	Y	Y
1806	44	Female	2018.03.05	urine	ICU	Y	Y	N	N	Y	N	Y	Y	Y	Y
1807	40	Male	2018.03.20	CVC	NICU	Y	Y	N	N	N	N	Y	Y	Y	Y
1808	85	Male	2018.03.26	urine	Healthcare	Y	Y	N	N	Y	Y	Y	Y	Y	Y
1809	79	Male	2018.03.28	urine	Neurology	Y	Y	Y	N	Y	N	Y	Y	Y	Y
1810	35	Male	2018.04.25	sputum	NICU	Y	Y	Y	N	Y	N	Y	Y	Y	N
1811	74	Male	2018.04.25	sputum	NICU	Y	Y	N	N	N	Y	Y	N	Y	N
1812	48	Male	2018.05.29	urine	EICU	Y	Y	N	N	Y	N	Y	Y	Y	Y
1813	63	Male	2018.06.02	blood	EICU	Y	Y	N	N	Y	Y	N	N	Y	Y
1814	67	Male	2018.07.08	sputum	NICU	Y	Y	N	N	Y	Y	Y	N	Y	Y
N16-1	84	Male	2016.01.22	sputum	Central ICU	Y	N	N	N	Y	N	Y	Y	Y	Y
N16-2	79	Male	2016.01.24	sputum	Respiratory Medicine	N	N	N	N	Y	N	N	Y	N	Y
N16-3	37	Male	2016.03.07	sputum	EICU	Y	N	N	N	N	N	N	Y	Y	Y
N16-4	64	Female	2016.03.10	blood	General Surgery	N	N	N	N	Y	N	N	N	N	Y
N16-5	50	Male	2016.06.05	drainage fluid	SICU	Y	Y	N	N	Y	N	Y	Y	Y	Y
N17-1	83	Male	2017.02.05	blood	EICU	Y	N	N	N	Y	Y	Y	Y	Y	Y
N17-2	60	Female	2017.02.21	sputum	NICU	Y	N	N	N	Y	N	Y	N	Y	Y
N17-4	70	Female	2017.02.27	pus	Interventional Radiology	N	Y	N	N	N	N	N	N	N	Y
N17-5	92	Male	2017.02.28	sputum	Healthcare	N	Y	Y	N	Y	N	N	Y	N	Y
N18-1	88	Male	2018.01.03	sputum	Healthcare	N	N	Y	N	N	N	Y	Y	N	Y
N18-2	60	Male	2018.01.23	sputum	NICU	Y	N	N	N	Y	N	N	N	N	Y
N18-3	24	Male	2018.02.03	drainage fluid	Orthopedics	Y	Y	N	Y		N	N	Y	N	N
N18-4	21	Male	2018.03.03	blood	BICU	Y	N	N	N	Y	Y	Y	Y	Y	Y
N18-5	69	Male	2018.03.12	sputum	Neurosurgery	N	Y	N	N	N	N	N	Y	N	Y
1002	73	Male	2010.10.06	sputum	NICU	Y	Y	N	N	Y	N	N	N	N	N
1003	90	Male	2010.10.08	sputum	ICU	Y	Y	N	N	Y	N	N	N	N	N
1008	72	Female	2010.10.13	sputum	Central ICU	Y	Y	N	N	Y	N	N	N	N	N
1009	70	Male	2010.10.13	sputum	NICU	Y	Y	N	N	N	N	Y	Y	N	Y
1015	67	Male	2010.10.25	sputum	NICU	Y	Y	Y	N	N	N	N	N	N	N
1201	58	Male	2012.07.22	sputum	NICU	Y	N	N	N	Y	N	N	N	N	N
1203	25	Female	2012.08.20	sputum	NICU	Y	N	N	N	N	N	Y	Y	N	Y
1204	80	Female	2012.08.21	sputum	NICU	Y	N	N	N	Y	N	N	N	N	N
1205	60	Female	2012.08.21	sputum	EICU	Y	N	N	N	Y	N	N	N	N	N
1213	83	Male	2012.10.24	sputum	Central ICU	Y	Y	N	N	N	N	N	N	N	N
1214	47	Male	2012.10.27	sputum	EICU	Y	N	N	N	N	N	N	N	N	N
1104	33	Male	2011.07.11	pus	Burns	N	N	Y	N	N	N	N	N	N	N
1106	62	Female	2011.07.13	urine	Burns	N	N	N	N	N	N	N	N	N	N
1110	45	Male	2011.07.26	pus	Burns	N	N	N	N	Y	N	N	N	N	N
1115	58	Male	2011.08.09	sputum	Burns	N	N	N	N	Y	N	N	N	N	N
1119	35	Male	2011.08.27	sputum	Burns	N	Y	N	N	Y	N	N	N	N	N
ZE9	81	Female	2013.11.25	blood	NICU	Y	N	N	N	N	N	Y	Y	Y	Y
ZR6	58	Male	2015.10.26	pus	Burns	Y	Y	N	N	N	N	N	N	N	Y
ZR7	80	Female	2015.10.26	sputum	NICU	Y	Y	Y	Y	Y	N	N	Y	Y	Y
ZR26	76	Female	2015.11.30	blood	Central ICU	Y	N	N	N	Y	Y	Y	N	Y	Y
ZR27	87	Male	2015.11.07	sputum	Healthcare	N	N	N	N	Y	N	N	N	N	N
ZR30	22	Male	2015.11.06	sputum	Hematology	N	N	N	N	N	N	N	N	N	N
715	NA	NA	2007	NA	NA	NA	NA	NA	NA	NA	NA	NA	NA	NA	NA
810	NA	NA	2008	NA	NA	NA	NA	NA	NA	NA	NA	NA	NA	NA	NA
817	NA	NA	2008	NA	NA	NA	NA	NA	NA	NA	NA	NA	NA	NA	NA
*NICU,Neuro ICU；SICU,Surgery ICU；EICU,Emergency ICU;BICU, Burn ICU
# : other catheters including abdominal catheter,Intrapleural catheter,nasogastric tube…
