# Supplementary material for: Emergence and Expansion of a Carbapenem-Resistant Pseudomonas aeruginosa Clone Are Associated with Plasmid-Borne blaKPC-2 and Virulence-Related Genes
Source: mSystems. 2021 May 18;6(3):e00154-21. doi: 10.1128/mSystems.00154-21 (PMC8269210; doi:10.1128/mSystems.00154-21)
Supplement: TABLE S2 [file msystems.00154-21-st002.xlsx]

## Sheet: Sheet1
		Illumina reads assembly							Antimicrobial resistance genes
Sample	isolation_date	contigs count	total	N50	blaKPC-2_contig length	blaKPC-2_location	ST	AmpC_Bla	ADC_Bla	Aac3-IIa_AGly	Aac6-32_AGly	AacAad_AGly	AadA4-5_AGly	AadA_AGly	AadB_AGly	Aph3''Ia_AGly	Aph3-IIb_AGly	AphA15_AGly	ArmA_AGly	Arr_Rif	BlaA2_Bla	CARB_Bla	CTX-M-1_Bla	CatB7_Phe	CatBx_Phe	DfrA_Tmt	GES_Bla	IMP-1_Bla	KPC-1_Bla	Mbl_Bla	MphE_MLS	MsrE_MLS	OXA-1_Bla	OXA-23_Bla	OXA-50_Bla	OXA-51_Bla	OXA-7_Bla	PER-1_Bla	crpP_Flq	QnrVC1_Flq	RmtB_AGly	RmtE_AGly	StrA_AGly	StrB_AGly	SulII_Sul	SulI_Sul	TEM-1D_Bla	TetA_Tet	TetG_Tet
715	2007	122	6438078	134172			934	AmpC	-	-	Aac6-IIa_617*	-	-	-	-	-	Aph3-IIb_1503*	-	-	-	-	-	-	CatB7_1178*	-	-	-	-	-	-	-	-	-	-	OXA-50_1499*	-	-	-	-	-	-	RmtE_647	-	-	-	SulI_1616	TEM-206_1712*	-	-
1008	2010.10.13	605	6513076	22589			554	AmpC	-	-	-	-	-	-	-	-	Aph3-IIb_1503*	-	-	-	-	-	-	CatB7_1178	-	-	-	-	-	-	-	-	-	-	OXA-50_1499*	-	-	-	crpP*?	-	-	-	-	-	-	-	-	-	-
1104	2011.07.11	163	6786944	115172			244	AmpC	-	-	-	-	-	AadA24_1688*?	AadB_1085	-	Aph3-IIb_1503*	-	-	-	-	-	-	CatB7_1178	-	-	-	-	-	-	-	-	-	-	OXA-50_1499*	-	OXA-10_1515	-	-	-	RmtB_1580	-	-	StrB_1614*	-	SulI_1616	TEM-198_1035*	-	-
1106	2011.07.13	208	6723861	78016			244	AmpC	-	-	-	-	-	AadA24_1688*?	AadB_1085	-	Aph3-IIb_1503*	-	-	-	-	-	-	CatB7_1178	-	-	-	-	-	-	-	-	-	-	OXA-50_1499*	-	OXA-10_1515	-	-	-	RmtB_1580	-	-	StrB_1614*	-	SulI_1616	TEM-214_1718*	-	-
1110	2011.07.26	240	6720893	60312			244	AmpC	-	-	-	-	-	AadA24_1688*?	AadB_1085	-	Aph3-IIb_1503*	-	-	-	-	-	-	CatB7_1178	-	-	-	-	-	-	-	-	-	-	OXA-50_1499*	-	OXA-10_1515	-	-	-	RmtB_1580	-	-	StrB_1614*	-	SulI_1616	TEM-70_925*	-	-
1115	2011.08.09	156	6768329	133582			244	AmpC	-	-	-	-	-	AadA24_1688*?	AadB_1085	-	Aph3-IIb_1503*	-	-	-	-	-	-	CatB7_1178	-	-	-	-	-	-	-	-	-	-	OXA-50_1499*	-	OXA-10_1515	-	-	-	RmtB_1580	-	-	StrB_1614*	-	SulI_1616	TEM-214_1718*	-	-
1119	2011.08.27	205	6721573	77451			244	AmpC	-	-	-	-	-	AadA24_1688*?	AadB_1085	-	Aph3-IIb_1503*	-	-	-	-	-	-	CatB7_1178	-	-	-	-	-	-	-	-	-	-	OXA-50_1499*	-	OXA-10_1515	-	-	-	RmtB_1580	-	-	StrB_1614*	-	SulI_1616	TEM-207_1713*	-	-
1205	2012.08.21	249	6254906	55755			242	AmpC	-	-	-	-	-	-	-	-	Aph3-IIb_1503*	-	-	-	-	-	-	CatB7_1178*	-	-	-	-	-	-	-	-	-	-	OXA-50_1499*	-	-	-	-	-	-	-	-	-	-	-	-	-	-
1214	2012.10.27	331	6422877	45571			645	AmpC	-	-	-	-	-	-	-	-	Aph3-IIb_1503*	-	-	-	-	-	-	CatB7_1178*	-	-	-	-	-	-	-	-	-	-	OXA-50_1499*	-	-	-	-	-	-	-	-	-	-	-	-	-	-
1607	2016.07.04	243	6378355	58338	45697	p1011	9	AmpC	-	-	-	-	-	-	-	-	Aph3-IIb_1503*	-	-	-	-	-	-	CatB7_1178*	-	-	-	-	KPC-2_797	-	-	-	-	-	OXA-50_1499*	-	-	-	crpP*?	-	-	-	-	-	-	-	-	-	-
1608	2016.07.25	235	6550921	58984	32526	p1011	1212	AmpC	-	-	-	-	-	-	-	-	Aph3-IIb_1503*	-	-	-	-	-	-	CatB7_1178*	-	-	-	-	KPC-2_797	-	-	-	-	-	OXA-50_1499*	-	-	-	-	-	-	-	-	-	-	-	-	TetA_1545	-
1617	2016.09.20	155	6593902	103165	32538	p1011	1212	AmpC	-	-	-	-	-	-	-	-	Aph3-IIb_1503*	-	-	-	-	-	-	CatB7_1178*	-	-	-	-	KPC-2_797	-	-	-	-	-	OXA-50_1499*	-	-	-	-	-	-	-	-	-	-	-	-	TetA_1545	-
1619	2016.11.26	85	6723881	217456	8973	pRBL16	2235	AmpC	-	-	-	-	-	-	-	-	Aph3-IIb_1503*	-	-	-	-	-	-	CatB7_1178*	-	-	-	-	KPC-2_797	-	-	-	-	-	OXA-50_1499*	-	-	-	-	-	-	-	-	-	-	-	-	-	-
1703	2017.03.13	266	6577800	54652	45697	p1011	1212	AmpC	-	-	-	-	-	-	-	-	Aph3-IIb_1503*	-	-	-	-	-	-	CatB7_1178*	-	-	-	-	KPC-2_797	-	-	-	-	-	OXA-50_1499*	-	-	-	-	-	-	-	-	-	-	-	-	TetA_1545	-
1705	2017.03.28	616	7314312	44632	30153	p1011	1212	AmpC	-	-	-	-	-	-	-	-	Aph3-IIb_1503*	-	-	-	-	-	-	CatB7_1178*	-	-	-	-	KPC-2_797	-	-	-	-	-	OXA-50_1499*	-	-	-	-	-	-	-	-	-	-	-	-	TetA_1545	-
1706	2017.04.05	130	6560457	115684	32550	p1011	1212	AmpC	-	-	-	-	-	-	-	-	Aph3-IIb_1503*	-	-	-	-	-	-	CatB7_1178*	-	-	-	-	KPC-2_797	-	-	-	-	-	OXA-50_1499*	-	-	-	-	-	-	-	-	-	-	-	-	TetA_1545	-
1710	2017.04.23	191	6575428	87936	45697	p1011	1212	AmpC	-	-	-	-	-	-	-	-	Aph3-IIb_1503*	-	-	-	-	-	-	CatB7_1178*	-	-	-	-	KPC-2_797	-	-	-	-	-	OXA-50_1499*	-	-	-	-	-	-	-	-	-	-	-	-	TetA_1545	-
1712	2017.05.06	407	6678865	35588	32526	p1011	1212	AmpC	-	-	-	-	-	-	-	-	Aph3-IIb_1503*	-	-	-	-	-	-	CatB7_1178*	-	-	-	-	KPC-2_797	-	-	-	-	-	OXA-50_1499*	-	-	-	-	-	-	-	-	-	-	-	-	TetA_1545	-
1714	2017.05.29	532	6709845	28093	32526	p1011	1212	AmpC	-	-	-	-	-	-	-	-	Aph3-IIb_1503*	-	-	-	-	-	-	CatB7_1178*	-	-	-	-	KPC-2_797	-	-	-	-	-	OXA-50_1499*	-	-	-	-	-	-	-	-	-	-	-	-	TetA_1545	-
1716	2017.06.06	638	6686759	21309	32526	p1011	1212	AmpC	-	-	-	-	-	-	-	-	Aph3-IIb_1503*	-	-	-	-	-	-	CatB7_1178*	-	-	-	-	KPC-2_797	-	-	-	-	-	OXA-50_1499*	-	-	-	-	-	-	-	-	-	-	-	-	TetA_1545	-
1801	2018.01.08	219	6710399	84697	32526	p1011	1212	AmpC	-	-	-	-	-	-	-	-	Aph3-IIb_1503*	-	-	-	-	-	-	CatB7_1178*	-	-	-	-	KPC-2_797	-	-	-	-	-	OXA-50_1499*	-	-	-	-	-	-	-	-	-	-	-	-	TetA_1545	-
1802	2018.01.02	194	6789639	90854	10202	p1011	1212	AmpC	-	-	-	-	-	-	-	-	Aph3-IIb_1503*	-	-	-	-	-	-	CatB7_1178*	-	-	-	-	KPC-2_797	-	-	-	-	-	OXA-50_1499*	-	-	-	-	-	-	-	-	-	-	-	-	TetA_1545	-
1808	2018.03.26	776	7302154	25514	45009	p1011	1642	AmpC	-	-	-	-	-	-	-	-	Aph3-IIb_1503*	-	-	-	-	-	-	CatB7_1178*	-	-	-	-	KPC-2_797	-	-	-	-	-	OXA-50_1499*	-	-	-	-	-	-	-	-	-	-	-	-	TetA_1545	-
1814	2018.07.08	499	7071256	29712	32961	p1011	244	AmpC	-	-	-	AadA6_1682	-	-	-	-	Aph3-IIb_1503*	-	-	-	-	-	-	CatB7_1178	-	-	-	-	KPC-2_797	-	-	-	-	-	OXA-50_1499*	-	-	-	-	-	-	-	-	-	-	SulI_1616	-	-	-
N16-4	2016.03.10	77	6378069	177753			2438	AmpC	-	-	-	-	-	-	-	-	Aph3-IIb_1503*	-	-	-	-	-	-	CatB7_1178*	-	-	-	-	-	-	-	-	-	-	OXA-50_1499*	-	-	-	-	-	-	-	-	-	-	-	-	-	-
N16-5	2016.06.05	160	6257770	88742			NF*?	AmpC	-	-	-	-	-	-	-	-	Aph3-IIb_1503*	-	-	-	-	-	-	CatB7_1178*	-	-	-	-	-	-	-	-	-	-	OXA-50_1499*	-	-	-	-	-	-	-	-	-	-	-	-	-	-
N17-1	2017.02.05	103	6427083	145224			NF*	AmpC	-	-	-	-	-	-	-	-	Aph3-IIb_1503*	-	-	-	-	-	-	CatB7_1178*	-	-	-	-	-	-	-	-	-	-	OXA-50_1499*	-	-	-	-	-	-	-	-	-	-	-	-	-	-
N17-4	2017.02.27	434	6499580	33994			934	AmpC	-	-	-	-	-	-	-	-	Aph3-IIb_1503*	-	-	-	-	-	-	CatB7_1178*	-	-	-	-	-	-	-	-	-	-	OXA-50_1499*	-	-	-	-	-	-	-	StrA_1501*	StrB_1614*	-	-	-	-	-
N17-5	2017.02.28	257	6428512	55872			NF*	AmpC	-	-	-	-	-	-	-	-	Aph3-IIb_1503*	-	-	-	-	-	-	CatB7_1178*	-	-	-	-	-	-	-	-	-	-	OXA-50_1499*	-	-	-	-	-	-	-	-	-	-	-	-	-	-
N18-1	2018.01.03	620	6347023	20433			508	AmpC	-	-	-	-	-	-	-	-	Aph3-IIb_1503*	-	-	-	-	-	-	CatB7_1178*	-	-	-	-	-	-	-	-	-	-	OXA-50_1499*	-	-	-	-	-	-	-	-	-	-	-	-	-	-
ZE1	2013.10.15	82	6414116	234795	9509	p1011	209	AmpC	-	-	-	-	-	-	-	-	Aph3-IIb_1503*	-	-	-	-	-	-	CatB7_1178*	-	-	-	-	KPC-2_797	-	-	-	-	-	OXA-50_1499*	-	-	-	-	-	-	-	-	-	-	-	-	-	-
ZE5	2013.10.17	260	6489855	56491	9509	p1011	836	AmpC	-	-	-	-	-	-	-	-	Aph3-IIb_1503*	-	-	-	-	-	-	CatB7_1178*	-	-	-	-	KPC-2_797	-	-	-	-	-	OXA-50_1499*	-	-	-	-	-	-	-	-	-	-	-	-	-	-
ZR-2	2015.10.24	619	6588762	23001	45881	p1011	1212	AmpC	-	-	-	-	-	-	-	-	Aph3-IIb_1503*	-	-	-	-	-	-	CatB7_1178*	-	-	-	-	KPC-2_797	-	-	-	-	-	OXA-50_1499*	-	-	-	-	-	-	-	-	-	-	-	-	TetA_1545	-
ZR27	2015.11.07	139	6304891	89510			788	AmpC	-	-	-	-	-	-	-	-	Aph3-IIb_1503*	-	-	-	-	-	-	CatB7_1178*	-	-	-	-	-	-	-	-	-	-	OXA-50_1499*	-	-	-	-	-	-	-	-	-	-	-	-	-	-
ZR46	2015.11.21	108	6557656	121777	45709	p1011	1212	AmpC	-	-	-	-	-	-	-	-	Aph3-IIb_1503*	-	-	-	-	-	-	CatB7_1178*	-	-	-	-	KPC-2_797	-	-	-	-	-	OXA-50_1499*	-	-	-	-	-	-	-	-	-	-	-	-	TetA_1545	-
810	2008	219	6473159	63383			1029	AmpC	-	-	-	-	-	-	-	-	Aph3-IIb_1503*	-	-	-	-	-	-	CatB7_1178*	-	-	-	-	-	-	-	-	-	-	OXA-50_1499*	-	-	-	crpP*	-	-	-	-	-	-	-	-	-	-
817	2008	252	6578878	61726			277	AmpC	-	-	-	-	-	-	-	-	Aph3-IIb_1503*	-	-	-	-	-	-	CatB7_1178*	-	-	-	-	-	-	-	-	-	-	OXA-50_1499	-	-	-	crpP*	-	-	-	-	-	-	-	-	-	-
1002	2010.10.06	295	7370861	76352	397114	pRBL16	463	AmpC	-	-	-	-	-	-	-	-	Aph3-IIb_1503*	-	-	-	-	-	-	CatB7_1178*	-	-	-	-	KPC-2_797	-	-	-	-	-	OXA-50_1499*	-	-	-	crpP*	-	-	-	-	-	-	-	-	-	-
1003	2010.10.08	469	6876672	39681	9510	p1011	463	AmpC	-	-	-	-	-	-	-	-	Aph3-IIb_1503*	-	-	-	-	-	-	CatB7_1178*	-	-	-	-	KPC-2_797	-	-	-	-	-	OXA-50_1499*	-	-	-	crpP*	-	-	-	-	-	-	-	-	-	-
1006	2010.10.10	110	7058352	193765	349832	pRBL16	1076	AmpC	-	-	-	-	-	-	-	-	Aph3-IIb_1503*	-	-	-	-	-	-	CatB7_1178*	-	-	-	-	KPC-2_797	-	-	-	-	-	OXA-50_1499*	-	-	-	crpP*	-	-	-	-	-	-	-	-	-	-
1007	2010.10.12	498	7049018	33426	107386	pRBL16	1076	AmpC	-	-	-	-	-	-	-	-	Aph3-IIb_1503*	-	-	-	-	-	-	CatB7_1178*	-	-	-	-	KPC-2_797	-	-	-	-	-	OXA-50_1499*	-	-	-	crpP*	-	-	-	-	-	-	-	-	-	-
1009	2010.10.13	740	7076271	20217	69260	pRBL16	377	AmpC	-	-	-	-	-	-	-	-	Aph3-IIb_1503*	-	-	-	-	-	-	CatB7_1178*	-	-	-	-	KPC-2_797	-	-	-	-	-	OXA-50_1499*	-	-	-	crpP*	-	-	-	-	-	-	-	-	-	-
1010	2010.10.17	320	6888060	53104	9510	p1011	463	AmpC	-	-	-	-	-	-	-	-	Aph3-IIb_1503*	-	-	-	-	-	-	CatB7_1178*	-	-	-	-	KPC-2_797	-	-	-	-	-	OXA-50_1499*	-	-	-	crpP*	-	-	-	-	-	-	-	-	-	-
1011	2010.10.20	318	6889267	48218	9509	p1011	463	AmpC	-	-	-	-	-	-	-	-	Aph3-IIb_1503*	-	-	-	-	-	-	CatB7_1178*	-	-	-	-	KPC-2_797	-	-	-	-	-	OXA-50_1499*	-	-	-	crpP*	-	-	-	-	-	-	-	-	-	-
1012	2010.10.21	831	6827548	17568	9510	p1011	463	AmpC	-	-	-	-	-	-	-	-	Aph3-IIb_1503*	-	-	-	-	-	-	CatB7_1178*	-	-	-	-	KPC-2_797	-	-	-	-	-	OXA-50_1499*	-	-	-	crpP*	-	-	-	-	-	-	-	-	-	-
1015	2010.10.25	274	6957916	138650			463	AmpC	-	-	-	-	-	-	-	-	Aph3-IIb_1503*	-	-	-	-	-	-	CatB7_1178*	-	-	-	-	-	-	-	-	-	-	OXA-50_1499*	-	-	-	crpP*	-	-	-	-	-	-	-	-	-	-
1016	2010.10.25	290	6888010	56232	9510	p1011	463	AmpC	-	-	-	-	-	-	-	-	Aph3-IIb_1503*	-	-	-	-	-	-	CatB7_1178*	-	-	-	-	KPC-2_797	-	-	-	-	-	OXA-50_1499*	-	-	-	crpP*	-	-	-	-	-	-	-	-	-	-
1017	2010.11.02	457	6882358	33180	9498	p1011	463	AmpC	-	-	-	-	-	-	-	-	Aph3-IIb_1503*	-	-	-	-	-	-	CatB7_1178*	-	-	-	-	KPC-2_797	-	-	-	-	-	OXA-50_1499*	-	-	-	crpP*	-	-	-	-	-	-	-	-	-	-
1018	2010.11.02	298	6826081	69681	8518	p1011	463	AmpC	-	-	-	-	-	-	-	-	Aph3-IIb_1503*	-	-	-	-	-	-	CatB7_1178*	-	-	-	-	KPC-2_797	-	-	-	-	-	OXA-50_1499*	-	-	-	crpP*	-	-	-	-	-	-	-	-	-	-
1019	2010.11.05	96	6885241	277318	9522	p1011	463	AmpC	-	-	-	-	-	-	-	-	Aph3-IIb_1503*	-	-	-	-	-	-	CatB7_1178*	-	-	-	-	KPC-2_797	-	-	-	-	-	OXA-50_1499*	-	-	-	crpP*	-	-	-	-	-	-	-	-	-	-
1020	2010.11.06	259	6884526	70168	9510	p1011	463	AmpC	-	-	-	-	-	-	-	-	Aph3-IIb_1503*	-	-	-	-	-	-	CatB7_1178*	-	-	-	-	KPC-2_797	-	-	-	-	-	OXA-50_1499*	-	-	-	crpP*	-	-	-	-	-	-	-	-	-	-
1021	2010.11.05	186	6913393	87183	117543	pRBL16	1076	AmpC	-	-	-	-	-	-	-	-	Aph3-IIb_1503*	-	-	-	-	-	-	CatB7_1178*	-	-	-	-	KPC-2_797	-	-	-	-	-	OXA-50_1499*	-	-	-	crpP*	-	-	-	-	-	-	-	-	-	-
1102	2011.07.11	230	7240692	103041	118264	pRBL16	1076	AmpC	-	-	-	-	-	-	-	-	Aph3-IIb_1503*	-	-	-	-	-	-	CatB7_1178*	-	-	-	-	KPC-2_797	-	-	-	-	-	OXA-50_1499*	-	-	-	crpP*	-	-	-	-	-	-	-	-	-	-
1105	2011.07.12	129	7059418	181629	107410	pRBL16	1076	AmpC	-	-	-	-	-	-	-	-	Aph3-IIb_1503*	-	-	-	-	-	-	CatB7_1178*	-	-	-	-	KPC-2_797	-	-	-	-	-	OXA-50_1499*	-	-	-	crpP*	-	-	-	-	-	-	-	-	-	-
1107	2011.07.18	274	6897425	70172	9498	p1011	463	AmpC	-	-	-	-	-	-	-	-	Aph3-IIb_1503*	-	-	-	-	-	-	CatB7_1178*	-	-	-	-	KPC-2_797	-	-	-	-	-	OXA-50_1499*	-	-	-	crpP*	-	-	-	-	-	-	-	-	-	-
1108	2011.07.26	234	7358303	187112	117537	pRBL16	463	AmpC	-	-	-	-	-	-	-	-	Aph3-IIb_1503*	-	-	-	-	-	-	CatB7_1178*	-	-	-	-	KPC-2_797	-	-	-	-	-	OXA-50_1499*	-	-	-	crpP*	-	-	-	-	-	-	-	-	-	-
1109	2011.07.26	758	6868496	20474	5175	p1011	463	AmpC	-	-	-	-	-	AadA1-pm_1597*?	-	-	Aph3-IIb_1503*	-	-	-	-	-	-	CatB7_1178*	-	-	-	-	KPC-2_797	-	-	-	-	-	OXA-50_1499*	-	-	-	crpP*	-	-	-	-	-	-	-	TEM-1_888*?	-	-
1111	2011.07.26	284	6876619	74908	9510	p1011	463	AmpC	-	-	-	-	-	-	-	-	Aph3-IIb_1503*	-	-	-	-	-	-	CatB7_1178*	-	-	-	-	KPC-2_797	-	-	-	-	-	OXA-50_1499*	-	-	-	crpP*	-	-	-	-	-	-	-	-	-	-
1113	2011.08.03	582	7356276	33973	117537	pRBL16	463	AmpC	-	-	-	-	-	-	-	-	Aph3-IIb_1503*	-	-	-	-	-	-	CatB7_1178*	-	-	-	-	KPC-2_797	-	-	-	-	-	OXA-50_1499*	-	-	-	crpP*	-	-	-	-	-	-	-	-	-	-
1114	2011.08.03	359	7368209	59005	107385	pRBL16	463	AmpC	-	-	-	-	-	-	-	-	Aph3-IIb_1503*	-	-	-	-	-	-	CatB7_1178*	-	-	-	-	KPC-2_797	-	-	-	-	-	OXA-50_1499*	-	-	-	crpP*	-	-	-	-	-	-	-	-	-	-
1116	2011.08.10	200	6614639	83261	9510	p1011	463	AmpC	-	-	-	-	-	-	-	-	Aph3-IIb_1503*	-	-	-	-	-	-	CatB7_1178*	-	-	-	-	KPC-2_797	-	-	-	-	-	OXA-50_1499*	-	-	-	crpP*	-	-	-	-	-	-	-	-	-	-
1117	2011.08.22	171	7058726	118485	107410	pRBL16	1076	AmpC	-	-	-	-	-	-	-	-	Aph3-IIb_1503*	-	-	-	-	-	-	CatB7_1178*	-	-	-	-	KPC-2_797	-	-	-	-	-	OXA-50_1499*	-	-	-	crpP*	-	-	-	-	-	-	-	-	-	-
1118	2011.08.27	272	7374197	70162	398049	pRBL16	463	AmpC	-	-	-	-	-	-	-	-	Aph3-IIb_1503*	-	-	-	-	-	-	CatB7_1178*	-	-	-	-	KPC-2_797	-	-	-	-	-	OXA-50_1499*	-	-	-	crpP*	-	-	-	-	-	-	-	-	-	-
1120	2011.09.03	305	7421772	89169	6270	p1011 and pRBL16	463	AmpC	-	-	-	-	-	-	-	-	Aph3-IIb_1503*	-	-	-	-	-	-	CatB7_1178*	-	-	-	-	KPC-2_797	-	-	-	-	-	OXA-50_1499*	-	-	-	crpP*	-	-	-	-	-	-	-	-	-	-
1121	2011.09.06	130	7045597	152190	118655	pRBL16	1076	AmpC	-	-	-	-	-	-	-	-	Aph3-IIb_1503*	-	-	-	-	-	-	CatB7_1178*	-	-	-	-	KPC-2_797	-	-	-	-	-	OXA-50_1499*	-	-	-	crpP*	-	-	-	-	-	-	-	-	-	-
1201	2012.07.22	354	6826033	49269			463	AmpC	-	-	-	-	-	-	-	-	Aph3-IIb_1503*	-	-	-	-	-	-	CatB7_1178*	-	-	-	-	-	-	-	-	-	-	OXA-50_1499*	-	-	-	crpP*	-	-	-	-	-	-	-	-	-	-
1202	2012.08.04	193	6960173	103146	6710	p1011	463	AmpC	-	-	-	-	-	-	-	-	Aph3-IIb_1503*	-	-	-	-	-	-	CatB7_1178*	-	-	-	-	KPC-2_797	-	-	-	-	-	OXA-50_1499*	-	-	-	crpP*	-	-	-	-	-	-	-	-	-	-
1203	2012.08.20	194	6969197	233706			463	AmpC	-	-	-	-	-	-	-	-	Aph3-IIb_1503*	-	-	-	-	-	-	CatB7_1178*	-	-	-	-	-	-	-	-	-	-	OXA-50_1499*	-	-	-	crpP*	-	-	-	-	-	-	-	-	-	-
1204	2012.08.21	172	6603136	84050			782	AmpC	-	-	-	-	-	-	-	-	Aph3-IIb_1503*	-	-	-	-	-	-	CatB7_1178*	-	-	-	-	-	-	-	-	-	-	OXA-50_1499*	-	-	-	crpP*	-	-	-	-	-	-	-	-	-	-
1206	2012.08.21	282	7365209	85311	117527	pRBL16	463	AmpC	-	-	-	-	-	-	-	-	Aph3-IIb_1503*	-	-	-	-	-	-	CatB7_1178*	-	-	-	-	KPC-2_797	-	-	-	-	-	OXA-50_1499*	-	-	-	crpP*	-	-	-	-	-	-	-	-	-	-
1209	2012.09.08	314	6924896	75167	6297	p1011	463	AmpC	-	-	-	-	-	-	-	-	Aph3-IIb_1503*	-	-	-	-	-	-	CatB7_1178*	-	-	-	-	KPC-2_797	-	-	-	-	-	OXA-50_1499*	-	-	-	crpP*	-	-	-	-	-	-	-	-	-	-
1213	2012.10.24	490	6467734	30401			494	AmpC	-	-	Aac6-IIa_617*?	-	-	-	AadB_1085?	-	Aph3-IIb_1503*	-	-	-	-	CARB-2_559	-	CatB7_1178*	-	-	-	-	-	-	-	-	-	-	OXA-50_1499*	-	-	-	crpP*	-	-	-	-	-	-	-	-	-	-
1217	2012.11.12	230	7418918	147077	7076	pRBL16	463	AmpC	-	-	-	-	-	-	-	-	Aph3-IIb_1503*	-	-	-	-	-	-	CatB7_1178*	-	-	-	-	KPC-2_797	-	-	-	-	-	OXA-50_1499*	-	-	-	crpP*	-	-	-	-	-	-	-	-	-	-
1218	2012.11.27	166	6986042	181877	9498	p1011	463	AmpC	-	-	Aac6-IIa_617*	-	-	-	AadB_1085	-	Aph3-IIb_1503*	-	-	-	-	CARB-2_559	-	CatB7_1178*	-	-	-	-	KPC-2_797	-	-	-	-	-	OXA-50_1499*	-	-	-	crpP*	-	-	-	-	-	-	SulI_1616	-	-	-
1219	2012.12.01	302	7379319	93931	117927	pRBL16	463	AmpC	-	-	-	-	-	-	-	-	Aph3-IIb_1503*	-	-	-	-	-	-	CatB7_1178*	-	-	-	-	KPC-2_797	-	-	-	-	-	OXA-50_1499*	-	-	-	crpP*	-	-	-	-	-	-	-	-	-	-
1601	2016.01.22	253	6975672	79499	5238	p1011	463	AmpC	-	-	-	-	-	-	-	-	Aph3-IIb_1503*	-	-	-	-	-	-	CatB7_1178*	-	-	-	-	KPC-2_797	-	-	-	-	-	OXA-50_1499*	-	-	-	crpP*	-	-	-	-	-	-	-	-	-	-
1602	2016.01.26	123	6984666	247645	5903	p1011	463	AmpC	-	-	-	-	-	-	-	-	Aph3-IIb_1503*	-	-	-	-	-	-	CatB7_1178*	-	-	-	-	KPC-2_797	-	-	-	-	-	OXA-50_1499*	-	-	-	crpP*	-	-	-	-	-	-	-	-	-	-
1603	2016.02.15	528	7013968	32673	6779	p1011	463	AmpC	-	-	-	-	-	-	-	-	Aph3-IIb_1503*	-	-	-	-	-	-	CatB7_1178*	-	-	-	-	KPC-2_797	-	-	-	-	-	OXA-50_1499*	-	-	-	crpP*	-	-	-	-	-	-	-	-	-	-
1604	2016.05.25	115	6984285	214328	5356	p1011	463	AmpC	-	-	-	-	-	-	-	-	Aph3-IIb_1503*	-	-	-	-	-	-	CatB7_1178*	-	-	-	-	KPC-2_797	-	-	-	-	-	OXA-50_1499*	-	-	-	crpP*	-	-	-	-	-	-	-	-	-	-
1605	2016.06.21	176	6987168	97843	5928	p1011	463	AmpC	-	-	-	-	-	-	-	-	Aph3-IIb_1503*	-	-	-	-	-	-	CatB7_1178*	-	-	-	-	KPC-2_797	-	-	-	-	-	OXA-50_1499*	-	-	-	crpP*	-	-	-	-	-	-	-	-	-	-
1606	2016.06.22	230	6947801	70045	5903	p1011	463	AmpC	-	-	-	-	-	-	-	-	Aph3-IIb_1503*	-	-	-	-	-	-	CatB7_1178*	-	-	-	-	KPC-2_797	-	-	-	-	-	OXA-50_1499*	-	-	-	crpP*	-	-	-	-	-	-	-	-	-	-
1609	2016.07.26	147	7167054	174522	107410	pRBL16	1076	AmpC	-	-	-	-	-	-	-	-	Aph3-IIb_1503*	-	-	-	-	-	-	CatB7_1178*	-	-	-	-	KPC-2_797	-	-	-	-	-	OXA-50_1499*	-	-	-	crpP*	-	-	-	-	-	-	-	-	-	-
1610	2016.08.15	166	6967362	122076	1916	p1011	463	AmpC	-	-	-	-	-	-	-	-	Aph3-IIb_1503*	-	-	-	-	-	-	CatB7_1178*	-	-	-	-	KPC-2_797	-	-	-	-	-	OXA-50_1499*	-	-	-	crpP*	-	-	-	-	-	-	-	-	-	-
1611	2016.08.15	142	6980995	214304	5916	p1011	463	AmpC	-	-	-	-	-	-	-	-	Aph3-IIb_1503*	-	-	-	-	-	-	CatB7_1178*	-	-	-	-	KPC-2_797	-	-	-	-	-	OXA-50_1499*	-	-	-	crpP*	-	-	-	-	-	-	-	-	-	-
1612	2016.08.17	161	6900803	136302	6116	p1011	463	AmpC	-	-	-	-	-	-	-	-	Aph3-IIb_1503*	-	-	-	-	-	-	CatB7_1178*	-	-	-	-	KPC-2_797	-	-	-	-	-	OXA-50_1499*	-	-	-	crpP*	-	-	-	-	-	-	-	-	-	-
1613	2016.08.15	248	6897534	92630	7133	p1011	463	AmpC	-	-	-	-	-	-	-	-	Aph3-IIb_1503*	-	-	-	-	-	-	CatB7_1178*	-	-	-	-	KPC-2_797	-	-	-	-	-	OXA-50_1499*	-	-	-	crpP*	-	-	-	-	-	-	-	-	-	-
1614	2016.08.21	205	6963196	87810	1892	p1011	463	AmpC	-	-	-	-	-	-	-	-	Aph3-IIb_1503*	-	-	-	-	-	-	CatB7_1178*	-	-	-	-	KPC-2_797	-	-	-	-	-	OXA-50_1499*	-	-	-	crpP*	-	-	-	-	-	-	-	-	-	-
1615	2016.08.24	140	7169083	118944	107398	pRBL16	1076	AmpC	-	-	-	-	-	-	-	-	Aph3-IIb_1503*	-	-	-	-	-	-	CatB7_1178*	-	-	-	-	KPC-2_797	-	-	-	-	-	OXA-50_1499*	-	-	-	crpP*	-	-	-	-	-	-	-	-	-	-
1616	2016.09.19	93	6984734	282772	5928	p1011	463	AmpC	-	-	-	-	-	-	-	-	Aph3-IIb_1503*	-	-	-	-	-	-	CatB7_1178*	-	-	-	-	KPC-2_797	-	-	-	-	-	OXA-50_1499*	-	-	-	crpP*	-	-	-	-	-	-	-	-	-	-
1618	2016.11.12	121	7048204	302480	1904	p1011	463	AmpC	-	-	-	-	-	-	-	-	Aph3-IIb_1503*	-	-	-	-	-	-	CatB7_1178*	-	-	-	-	KPC-2_797	-	-	-	-	-	OXA-50_1499*	-	-	-	crpP*	-	-	-	-	-	-	-	-	-	-
1620	2016.12.06	207	6977403	111359	5928	p1011	463	AmpC	-	-	-	-	-	-	-	-	Aph3-IIb_1503*	-	-	-	-	-	-	CatB7_1178*	-	-	-	-	KPC-2_797	-	-	-	-	-	OXA-50_1499*	-	-	-	crpP*	-	-	-	-	-	-	-	-	-	-
1621	2016.12.19	137	6986479	188499	6146	p1011	463	AmpC	-	-	-	-	-	-	-	-	Aph3-IIb_1503*	-	-	-	-	-	-	CatB7_1178*	-	-	-	-	KPC-2_797	-	-	-	-	-	OXA-50_1499*	-	-	-	crpP*	-	-	-	-	-	-	-	-	-	-
1702	2017.03.07	469	6977349	38904	5916	p1011	463	AmpC	-	-	-	-	-	-	-	-	Aph3-IIb_1503*	-	-	-	-	-	-	CatB7_1178*	-	-	-	-	KPC-2_797	-	-	-	-	-	OXA-50_1499*	-	-	-	crpP*	-	-	-	-	-	-	-	-	-	-
1704	2017.03.27	169	6939512	86596	51794	p1011	NF*	AmpC	-	-	-	-	-	-	-	-	Aph3-IIb_1503*	-	-	-	-	-	-	CatB7_1178*	-	-	-	-	KPC-2_797	-	-	-	-	-	OXA-50_1499*	-	-	-	crpP*	-	-	-	-	-	-	-	-	-	-
1707	2017.04.09	83	6928880	217622	51806	p1011	360	AmpC	-	-	-	-	-	-	-	-	Aph3-IIb_1503*	-	-	-	-	-	-	CatB7_1178*	-	-	-	-	KPC-2_797	-	-	-	-	-	OXA-50_1499*	-	-	-	crpP*	-	-	-	-	-	-	-	-	-	-
1708	2017.04.17	163	6982094	148265	5916	p1011	463	AmpC	-	-	-	-	-	-	-	-	Aph3-IIb_1503*	-	-	-	-	-	-	CatB7_1178*	-	-	-	-	KPC-2_797	-	-	-	-	-	OXA-50_1499*	-	-	-	crpP*	-	-	-	-	-	-	-	-	-	-
1709	2017.04.23	164	6930073	109014	40148	pRBL16	274	AmpC	-	-	-	-	-	-	-	-	Aph3-IIb_1503*	-	-	-	-	-	-	CatB7_1178*	-	-	-	-	KPC-2_797	-	-	-	-	-	OXA-50_1499*	-	-	-	crpP*	-	-	-	-	-	-	-	-	-	-
1713	2017.05.24	461	6969131	33280	2788	p1011	463	AmpC	-	-	-	-	-	-	-	-	Aph3-IIb_1503*	-	-	-	-	-	-	CatB7_1178*	-	-	-	-	KPC-2_797	-	-	-	-	-	OXA-50_1499*	-	-	-	crpP*	-	-	-	-	-	-	-	-	-	-
1715	2017.05.30	842	6955017	18445	5916	p1011	463	AmpC	-	-	-	-	-	-	-	-	Aph3-IIb_1503*	-	-	-	-	-	-	CatB7_1178*	-	-	-	-	KPC-2_797	-	-	-	-	-	OXA-50_1499*	-	-	-	crpP*	-	-	-	-	-	-	-	-	-	-
1717	2017.08.21	407	6983616	41545	5344	p1011	463	AmpC	-	-	-	-	-	-	-	-	Aph3-IIb_1503*	-	-	-	-	-	-	CatB7_1178*	-	-	-	-	KPC-2_797	-	-	-	-	-	OXA-50_1499*	-	-	-	crpP*	-	-	-	-	-	-	-	-	-	-
1718	2017.10.25	650	6975330	25751	5916	p1011	463	AmpC	-	-	-	-	-	-	-	-	Aph3-IIb_1503*	-	-	-	-	-	-	CatB7_1178*	-	-	-	-	KPC-2_797	-	-	-	-	-	OXA-50_1499*	-	-	-	crpP*	-	-	-	-	-	-	-	-	-	-
1719	2017.10.31	121	6993805	293879	5940	p1011	463	AmpC	-	-	-	-	-	-	-	-	Aph3-IIb_1503*	-	-	-	-	-	-	CatB7_1178*	-	-	-	-	KPC-2_797	-	-	-	-	-	OXA-50_1499*	-	-	-	crpP*	-	-	-	-	-	-	-	-	-	-
1721	2017.11.14	493	7019551	32723	1710	p1011	463	AmpC	-	-	-	-	-	-	-	-	Aph3-IIb_1503*	-	-	-	-	-	-	CatB7_1178*	-	-	-	-	KPC-2_797	-	-	-	-	-	OXA-50_1499*	-	-	-	crpP*	-	-	-	-	-	-	-	-	-	-
1722	2017.11.21	914	6965249	16954	5916	p1011	463	AmpC	-	-	-	-	-	-	-	-	Aph3-IIb_1503*	-	-	-	-	-	-	CatB7_1178*	-	-	-	-	KPC-2_797	-	-	-	-	-	OXA-50_1499*	-	-	-	crpP*	-	-	-	-	-	-	-	-	-	-
1723	2017.12.26	878	7164117	17491	107383	pRBL16	1076	AmpC	-	-	-	-	-	-	-	-	Aph3-IIb_1503*	-	-	-	-	-	-	CatB7_1178*	-	-	-	-	KPC-2_797	-	-	-	-	-	OXA-50_1499*	-	-	-	crpP*	-	-	-	-	-	-	-	-	-	-
1803	2018.01.10	438	6977518	46177	5916	p1011	463	AmpC	-	-	-	-	-	-	-	-	Aph3-IIb_1503*	-	-	-	-	-	-	CatB7_1178*	-	-	-	-	KPC-2_797	-	-	-	-	-	OXA-50_1499*	-	-	-	crpP*	-	-	-	-	-	-	-	-	-	-
1804	2018.01.30	382	6912918	41566	4253	p1011	463	AmpC	-	-	-	-	-	-	-	-	Aph3-IIb_1503*	-	-	-	-	-	-	CatB7_1178*	-	-	-	-	KPC-2_797	-	-	-	-	-	OXA-50_1499*	-	-	-	crpP*	-	-	-	-	-	-	-	-	-	-
1805	2018.02.19	302	6911306	58212	7132	p1011	463	AmpC	-	-	-	-	-	-	-	-	Aph3-IIb_1503*	-	-	-	-	-	-	CatB7_1178*	-	-	-	-	KPC-2_797	-	-	-	-	-	OXA-50_1499*	-	-	-	crpP*	-	-	-	-	-	-	-	-	-	-
1806	2018.03.05	443	6957181	36794	7133	p1011	463	AmpC	-	-	-	-	-	-	-	-	Aph3-IIb_1503*	-	-	-	-	-	-	CatB7_1178*	-	-	-	-	KPC-2_797	-	-	-	-	-	OXA-50_1499*	-	-	-	crpP*	-	-	-	-	-	-	-	-	-	-
1807	2018.03.20	403	6942380	41351	7133	p1011	463	AmpC	-	-	-	-	-	-	-	-	Aph3-IIb_1503*	-	-	-	-	-	-	CatB7_1178*	-	-	-	-	KPC-2_797	-	-	-	-	-	OXA-50_1499*	-	-	-	crpP*	-	-	-	-	-	-	-	-	-	-
1809	2018.03.28	211	6892941	214316	6821	p1011	463	AmpC	-	-	-	-	-	-	-	-	Aph3-IIb_1503*	-	-	-	-	-	-	CatB7_1178*	-	-	-	-	KPC-2_797	-	-	-	-	-	OXA-50_1499*	-	-	-	crpP*	-	-	-	-	-	-	-	-	-	-
1810	2018.04.25	227	6898433	79689	7145	p1011	463	AmpC	-	-	-	-	-	-	-	-	Aph3-IIb_1503*	-	-	-	-	-	-	CatB7_1178*	-	-	-	-	KPC-2_797	-	-	-	-	-	OXA-50_1499*	-	-	-	crpP*	-	-	-	-	-	-	-	-	-	-
1811	2018.04.25	597	6859860	30785	7133	p1011	463	AmpC	-	-	-	-	-	-	-	-	Aph3-IIb_1503*	-	-	-	-	-	-	CatB7_1178*	-	-	-	-	KPC-2_797	-	-	-	-	-	OXA-50_1499*	-	-	-	crpP*	-	-	-	-	-	-	-	-	-	-
1812	2018.05.29	461	6942539	41308	6110	p1011	463	AmpC	-	-	-	-	-	-	-	-	Aph3-IIb_1503*	-	-	-	-	-	-	CatB7_1178*	-	-	-	-	KPC-2_797	-	-	-	-	-	OXA-50_1499*	-	-	-	crpP*	-	-	-	-	-	-	-	-	-	-
1813	2018.06.02	627	6899303	30395	6153	p1011	463	AmpC	-	-	-	-	-	-	-	-	Aph3-IIb_1503*	-	-	-	-	-	-	CatB7_1178*	-	-	-	-	KPC-2_797	-	-	-	-	-	OXA-50_1499*	-	-	-	crpP*	-	-	-	-	-	-	-	-	-	-
N16-1	2016.01.22	1032	7042900	14121			235	AmpC	-	-	-	AadA6_1682	-	-	-	-	Aph3-IIb_1503*	AphA15_271	-	-	-	-	-	CatB7_1178*	-	-	GES-1_859	-	-	-	-	-	-	-	OXA-50_1499*	-	-	-	crpP*	-	-	-	-	-	-	SulI_1616	-	-	TetG_632
N16-2	2016.01.24	812	6876455	17459		pRBL16	769	AmpC	-	-	-	Aac6-Ib_1677*?	-	-	-	Aph3''Ia_1217	Aph3-IIb_1503*	-	ArmA_65	Arr2_274	-	-	-	CatB7_1178*	CatB4_602*	DfrA13_1090*	-	IMP-25_1118	-	-	MphE_788*	MsrE_303	OXA-1_520	-	OXA-50_1499	-	-	-	crpP*	QnrVC1_1827	-	-	-	-	-	SulI_1616	-	-	-
N16-3	2016.03.07	1099	6847716	12771			260	AmpC	-	Aac3-IId_884*	Aac6-IIa_617*	-	AadA4_1496*	-	-	-	Aph3-IIb_1503*	-	-	-	-	-	-	CatB7_1178*	-	-	-	-	-	-	-	-	-	-	OXA-50_1499*	-	-	-	crpP*	-	-	-	-	-	-	SulI_1616	-	-	TetG_632
N17-2	2017.02.21	229	6387427	60436			794	AmpC	-	-	-	-	-	-	-	-	Aph3-IIb_1503*	-	-	-	-	-	-	CatB7_1178*	-	-	-	-	-	-	-	-	-	-	OXA-50_1499*	-	-	-	crpP*	-	-	-	-	-	-	-	-	-	-
N18-2	2018.01.23	370	6645352	41263			NF*?	AmpC	-	-	-	-	-	-	-	-	Aph3-IIb_1503*	-	-	-	-	-	-	CatB7_1178*	-	-	-	-	-	-	-	-	-	-	OXA-50_1499*	-	-	-	crpP*	-	-	-	-	-	-	-	-	-	-
N18-3	2018.02.03	321	6952734	56796			463	AmpC	-	-	-	-	-	-	-	-	Aph3-IIb_1503*	-	-	-	-	-	-	CatB7_1178*	-	-	-	-	-	-	-	-	-	-	OXA-50_1499*	-	-	-	crpP*	-	-	-	-	-	-	-	-	-	-
N18-4	2018.03.03	218	6848628	76598		pRBL16	645	AmpC	-	-	Aac6-IIa_617*	-	-	-	AadB_1085	-	Aph3-IIb_1503*	-	-	-	-	CARB-2_559	-	CatB7_1178*	-	-	-	-	-	-	-	-	-	-	OXA-50_1499*	-	-	-	crpP*	-	-	-	-	-	-	SulI_1616	-	-	-
N18-5	2018.03.12	265	6714632	53605			NF*?	AmpC	-	-	-	-	-	-	-	-	Aph3-IIb_1503*	-	-	-	-	-	-	CatB7_1178*	-	DfrA12_1089	-	-	-	-	-	-	-	-	OXA-50_1499*	-	-	-	crpP	-	-	-	-	-	-	SulI_1616	-	-	-
ZE10	2013.11.28	223	6889875	128505	5903	p1011	463	AmpC	-	-	-	-	-	-	-	-	Aph3-IIb_1503*	-	-	-	-	-	-	CatB7_1178*	-	-	-	-	KPC-2_797	-	-	-	-	-	OXA-50_1499*	-	-	-	crpP*	-	-	-	-	-	-	-	-	-	-
ZE2	2013.10.15	215	6906149	106393	5928	p1011	463	AmpC	-	-	-	-	-	-	-	-	Aph3-IIb_1503*	-	-	-	-	-	-	CatB7_1178*	-	-	-	-	KPC-2_797	-	-	-	-	-	OXA-50_1499*	-	-	-	crpP*	-	-	-	-	-	-	-	-	-	-
ZE3	2013.10.17	174	7002820	173849	6191	p1011	463	AmpC	-	-	-	-	-	-	-	-	Aph3-IIb_1503*	-	-	-	-	-	-	CatB7_1178*	-	-	-	-	KPC-2_797	-	-	-	-	-	OXA-50_1499*	-	-	-	crpP*	-	-	-	-	-	-	-	-	-	-
ZE4	2013.10.16	124	6906620	228433	5916	p1011	463	AmpC	-	-	-	-	-	-	-	-	Aph3-IIb_1503*	-	-	-	-	-	-	CatB7_1178*	-	-	-	-	KPC-2_797	-	-	-	-	-	OXA-50_1499*	-	-	-	crpP*	-	-	-	-	-	-	-	-	-	-
ZE6	2013.10.14	235	6943327	99855			463	AmpC	-	-	Aac6-IIa_617*	-	-	-	AadB_1085	-	Aph3-IIb_1503*	-	-	-	-	CARB-2_559	-	CatB7_1178*	-	-	-	-	-	-	-	-	-	-	OXA-50_1499*	-	-	-	crpP*	-	-	-	-	-	-	SulI_1616	-	-	-
ZE7	2013.10.28	405	7385536	47816	117537	pRBL16	463	AmpC	-	-	-	-	-	-	-	-	Aph3-IIb_1503*	-	-	-	-	-	-	CatB7_1178*	-	-	-	-	KPC-2_797	-	-	-	-	-	OXA-50_1499*	-	-	-	crpP*	-	-	-	-	-	-	-	-	-	-
ZE8	2013.11.18	198	6704913	175232	4972	p1011	463	AmpC	-	-	-	-	-	-	-	-	Aph3-IIb_1503*	-	-	-	-	-	-	CatB7_1178*	-	-	-	-	KPC-2_797	-	-	-	-	-	OXA-50_1499*	-	-	-	crpP*	-	-	-	-	-	-	-	-	-	-
ZE9	2013.11.25	249	6742999	63344			1076	AmpC	-	-	-	-	-	-	-	-	Aph3-IIb_1503*	-	-	-	-	-	-	CatB7_1178*	-	-	-	-	-	-	-	-	-	-	OXA-50_1499*	-	-	-	crpP*	-	-	-	-	-	-	-	-	-	-
ZR10	2015.10.26	299	6961282	65710	5238	p1011	463	AmpC	-	-	-	-	-	-	-	-	Aph3-IIb_1503*	-	-	-	-	-	-	CatB7_1178*	-	-	-	-	KPC-2_797	-	-	-	-	-	OXA-50_1499*	-	-	-	crpP*	-	-	-	-	-	-	-	-	-	-
ZR11	2015.11.20	355	6945970	59000	5214	p1011	463	AmpC	-	-	-	-	-	-	-	-	Aph3-IIb_1503*	-	-	-	-	-	-	CatB7_1178*	-	-	-	-	KPC-2_797	-	-	-	-	-	OXA-50_1499*	-	-	-	crpP*	-	-	-	-	-	-	-	-	-	-
ZR16	2015.11.02	345	6966525	66866			463	AmpC	-	-	-	-	-	-	-	-	Aph3-IIb_1503*	-	-	-	-	-	-	CatB7_1178*	-	-	-	-	-	-	-	-	-	-	OXA-50_1499*	-	-	-	crpP*	-	-	-	-	-	-	-	-	-	-
ZR17	2015.11.02	188	7422615	86665	397577	pRBL16	277	AmpC	-	-	-	-	-	-	AadB_1085	-	Aph3-IIb_1503*	-	-	-	-	-	-	CatB7_1178*	-	-	-	-	KPC-2_797	-	-	-	-	-	OXA-50_1499	-	-	PER-1_542	crpP	-	-	-	-	-	-	SulI_1616	-	-	-
ZR26	2015.11.30	245	6703932	56306			253	AmpC	-	-	-	-	-	-	-	-	Aph3-IIb_1503*	-	-	-	-	-	-	CatB7_1178*	-	-	-	-	-	-	-	-	-	-	OXA-50_1499*	-	-	-	crpP*	-	-	-	-	-	-	-	-	-	-
ZR3	2015.10.24	251	6964395	86463	5226	p1011	463	AmpC	-	-	-	-	-	-	-	-	Aph3-IIb_1503*	-	-	-	-	-	-	CatB7_1178*	-	-	-	-	KPC-2_797	-	-	-	-	-	OXA-50_1499*	-	-	-	crpP*	-	-	-	-	-	-	-	-	-	-
ZR30	2015.11.06	163	7046675	88153			155	AmpC	-	-	-	-	-	-	-	-	Aph3-IIb_1503*	-	-	-	-	-	-	CatB7_1178*	-	-	-	-	-	-	-	-	-	-	OXA-50_1499*	-	-	-	crpP*	-	-	-	-	-	-	-	-	-	-
ZR33	2015.11.08	288	6968695	76993	1913	p1011	463	AmpC	-	-	-	-	-	-	-	-	Aph3-IIb_1503*	-	-	-	-	-	-	CatB7_1178*	-	-	-	-	KPC-2_797	-	-	-	-	-	OXA-50_1499*	-	-	-	crpP*	-	-	-	-	-	-	-	-	-	-
ZR5	2015.10.26	135	6963681	281643	5226	p1011	463	AmpC	-	-	-	-	-	-	-	-	Aph3-IIb_1503*	-	-	-	-	-	-	CatB7_1178*	-	-	-	-	KPC-2_797	-	-	-	-	-	OXA-50_1499*	-	-	-	crpP*	-	-	-	-	-	-	-	-	-	-
ZR50	2015.12.28	164	6981120	148272	5250	p1011	463	AmpC	-	-	-	-	-	-	-	-	Aph3-IIb_1503*	-	-	-	-	-	-	CatB7_1178*	-	-	-	-	KPC-2_797	-	-	-	-	-	OXA-50_1499*	-	-	-	crpP*	-	-	-	-	-	-	-	-	-	-
ZR6	2015.10.26	509	7353492	37325		pRBL16	270	AmpC	-	Aac3-IId_884*	Aac6-IIa_617*	Aac6-Ib_1677*?	-	-	-	-	Aph3-IIb_1503*	-	-	-	-	-	CTX-M-3_146	CatB7_1178*	-	-	-	-	-	-	-	-	-	-	OXA-50_1499*	-	OXA-10_1515*	PER-1_542	-	-	RmtB_1580	-	StrA_1501*	StrB_1614*	-	SulI_1616	TEM-207_1713*	TetA_1545*	-
ZR7	2015.10.26	127	6582528	124632			782	AmpC	-	-	-	-	-	-	-	-	Aph3-IIb_1503*	-	-	-	-	-	-	CatB7_1178*	-	-	-	-	-	-	-	-	-	-	OXA-50_1499*	-	-	-	crpP*	-	-	-	-	-	-	-	-	-	-
[truncated: 420 more columns]
