# Supplementary material for: Emergence and Expansion of a Carbapenem-Resistant Pseudomonas aeruginosa Clone Are Associated with Plasmid-Borne blaKPC-2 and Virulence-Related Genes
Source: mSystems. 2021 May 18;6(3):e00154-21. doi: 10.1128/mSystems.00154-21 (PMC8269210; doi:10.1128/mSystems.00154-21)
Supplement: TABLE S3 [file msystems.00154-21-st003.xlsx]

## Sheet: Sheet1
Gene No.	Gene	Non-unique Gene name	Annotation	Number_pos_present_in	Number_pos_present_in	log(Bonferroni_p)	Number_neg_present_in	Number_pos_not_present_in	Number_neg_not_present_in	Sensitivity	Specificity	Odds_ratio	Naive_p	Bonferroni_p	Benjamini_H_p	Max_Pairwise_comparisons	Max_supporting_pairs	Max_opposing_pairs	Best_pairwise_comp_p	Worst_pairwise_comp_p
1	ackA_1		acetate kinase	77	100	32.5767	3	0	63	100	95.4545	inf	1.6846e-37	2.65022e-33	1.77867e-35	1	1	0	1	1
2	anr_1		transcriptional regulator Anr	76	98.7013	30.7869	3	1	63	98.7013	95.4545	1596	1.03835e-35	1.63353e-31	7.6333e-34	1	1	1	1	1
3	aprE_2		alkaline protease secretion protein AprE	72	93.5065	30.3768	0	5	66	93.5065	100	inf	2.66959e-35	4.1998e-31	1.88332e-33	1	1	0	1	1
4	arnC_1		glycosyltransferase family 2 protein	75	97.4026	11.1441	25	2	41	97.4026	62.1212	61.5	4.5611e-16	7.17552e-12	1.24792e-14	1	1	1	1	1
5	arr		aminoglycoside response regulator	77	100	15.0958	23	0	43	100	65.1515	inf	5.09835e-20	8.02073e-16	1.70291e-18	1	1	0	1	1
6	atoB_1		acetyl-CoA acetyltransferase	77	100	32.5767	3	0	63	100	95.4545	inf	1.6846e-37	2.65022e-33	1.77867e-35	1	1	0	1	1
7	cif_2		CFTR inhibitory factor	62	80.5195	21.5736	0	15	66	80.5195	100	inf	1.69693e-26	2.66962e-22	8.01687e-25	1	1	0	1	1
8	crfC		Clamp-binding protein CrfC	76	98.7013	35.6653	0	1	66	98.7013	100	inf	1.37376e-40	2.1612e-36	2.41926e-38	1	1	0	1	1
9	dltA		non-ribosomal peptide synthetase	61	79.2208	15.385	4	16	62	79.2208	93.9394	59.0938	2.6192e-20	4.12052e-16	9.09607e-19	1	1	1	1	1
10	dnaK_1		Chaperone protein DnaK	76	98.7013	33.7853	1	1	65	98.7013	98.4848	4940	1.04221e-38	1.63961e-34	1.31169e-36	1	1	1	1	1
11	ehuC		ectoine/hydroxyectoine ABC transporter permease subunit EhuC	76	98.7013	35.6653	0	1	66	98.7013	100	inf	1.37376e-40	2.1612e-36	2.41926e-38	1	1	0	1	1
12	era_2		GTPase Era	77	100	37.4914	0	0	66	100	100	inf	2.05039e-42	3.22568e-38	4.81444e-40	1	1	0	1	1
13	exaC_1		NAD+ dependent aldehyde dehydrogenase ExaC	73	94.8052	20.1992	9	4	57	94.8052	86.3636	115.583	4.01792e-25	6.32099e-21	1.75097e-23	1	1	1	1	1
14	exaC_2		NAD+ dependent aldehyde dehydrogenase ExaC	74	96.1039	21.4376	9	3	57	96.1039	86.3636	156.222	2.32062e-26	3.65081e-22	1.0519e-24	1	1	1	1	1
15	fabG_1		3-oxoacyl-[acyl-carrier-protein] reductase FabG	77	100	32.5767	3	0	63	100	95.4545	inf	1.6846e-37	2.65022e-33	1.77867e-35	1	1	0	1	1
16	fabI_1		NADH-dependent enoyl-ACP reductase	77	100	32.5767	3	0	63	100	95.4545	inf	1.6846e-37	2.65022e-33	1.77867e-35	1	1	0	1	1
17	ftsH_1		ATP-dependent zinc metalloprotease FtsH	76	98.7013	35.6653	0	1	66	98.7013	100	inf	1.37376e-40	2.1612e-36	2.41926e-38	1	1	0	1	1
18	group_10001		hypothetical protein	77	100	32.5767	3	0	63	100	95.4545	inf	1.6846e-37	2.65022e-33	1.77867e-35	1	1	0	1	1
19	group_10018		hypothetical protein	60	77.9221	14.7265	4	17	62	77.9221	93.9394	54.7059	1.19327e-19	1.87726e-15	3.93555e-18	1	1	1	1	1
20	group_1048		type II toxin-antitoxin system RelE/ParE family toxin	51	66.2338	10.7096	3	26	63	66.2338	95.4545	41.1923	1.24056e-15	1.95165e-11	3.34187e-14	1	1	1	1	1
21	group_1096		hypothetical protein	61	79.2208	20.8576	0	16	66	79.2208	100	inf	8.82239e-26	1.38794e-21	3.94301e-24	1	1	0	1	1
22	group_1160		IS3 family transposase	77	100	15.0958	23	0	43	100	65.1515	inf	5.09835e-20	8.02073e-16	1.70291e-18	1	1	0	1	1
23	group_1250		hypothetical protein	73	94.8052	13.3706	18	4	48	94.8052	72.7273	48.6667	2.70792e-18	4.26009e-14	8.57162e-17	1	1	1	1	1
24	group_12631		right-handed parallel beta-helix repeat-containing protein	77	100	16.3873	21	0	45	100	68.1818	inf	2.60583e-21	4.09948e-17	9.27485e-20	1	1	0	1	1
25	group_1304		hypothetical protein	56	72.7273	12.2075	4	21	62	72.7273	93.9394	41.3333	3.94228e-17	6.202e-13	1.17019e-15	1	1	1	1	1
26	group_1404		hypothetical protein	66	85.7143	11.725	12	11	54	85.7143	81.8182	27	1.19733e-16	1.88363e-12	3.35166e-15	1	1	1	1	1
27	group_1422		ABC transporter	77	100	16.3873	21	0	45	100	68.1818	inf	2.60583e-21	4.09948e-17	9.27485e-20	1	1	0	1	1
28	group_1428	ampD	N-acetyl-anhydromuranmyl-L-alanine amidase	76	98.7013	29.4926	4	1	62	98.7013	93.9394	1178	2.04469e-34	3.2167e-30	1.40467e-32	1	1	1	1	1
29	group_1479		phage portal protein	77	100	17.0563	20	0	46	100	69.697	inf	5.58391e-22	8.78461e-18	2.09657e-20	1	1	0	1	1
30	group_1484		hypothetical protein	77	100	15.0958	23	0	43	100	65.1515	inf	5.09835e-20	8.02073e-16	1.70291e-18	1	1	0	1	1
31	group_149		IS3 family transposase	72	93.5065	28.5447	1	5	65	93.5065	98.4848	936	1.81344e-33	2.85291e-29	1.18871e-31	1	1	1	1	1
32	group_150		IS3 family transposase	43	55.8442	10.5866	0	34	66	55.8442	100	inf	1.64681e-15	2.59076e-11	4.35422e-14	1	1	0	1	1
33	group_1506		integrating conjugative element protein	60	77.9221	13.7347	5	17	61	77.9221	92.4242	43.0588	1.17097e-18	1.84217e-14	3.73665e-17	1	1	1	1	1
34	group_1514		integrating conjugative element protein	42	54.5455	10.0933	0	35	66	54.5455	100	inf	5.12714e-15	8.06602e-11	1.25055e-13	1	1	0	1	1
35	group_1515		hypothetical protein	72	93.5065	30.3768	0	5	66	93.5065	100	inf	2.66959e-35	4.1998e-31	1.88332e-33	1	1	0	1	1
36	group_154		IS3 family transposase	65	84.4156	22.0748	1	12	65	84.4156	98.4848	352.083	5.35088e-27	8.418e-23	2.66393e-25	1	1	1	1	1
37	group_1550		type III secretion system adenylate cyclase effector ExoY	76	98.7013	22.2948	11	1	55	98.7013	83.3333	380	3.22382e-27	5.07171e-23	1.63604e-25	1	1	1	1	1
38	group_1569		hypothetical protein	59	76.6234	12.2009	6	18	60	76.6234	90.9091	32.7778	4.00264e-17	6.29695e-13	1.18587e-15	1	1	1	1	1
39	group_1574		phage tail tape measure protein	73	94.8052	17.7079	12	4	54	94.8052	81.8182	82.125	1.24536e-22	1.95921e-18	4.82563e-21	1	1	1	1	1
40	group_1580		hypothetical protein	74	96.1039	11.784	22	3	44	96.1039	66.6667	49.3333	1.04514e-16	1.64421e-12	2.9519e-15	1	1	1	1	1
41	group_1584		ISNCY family transposase ISBcen27	77	100	15.0958	23	0	43	100	65.1515	inf	5.09835e-20	8.02073e-16	1.70291e-18	1	1	0	1	1
42	group_1600		Cardiolipin synthase	71	92.2078	11.5232	18	6	48	92.2078	72.7273	31.5556	1.90548e-16	2.99769e-12	5.2499e-15	1	1	1	1	1
43	group_1624		glycoside hydrolase family 19 protein	77	100	11.5405	29	0	37	100	56.0606	inf	1.83093e-16	2.88043e-12	5.06226e-15	1	1	0	1	1
44	group_1630		hypothetical protein	46	59.7403	10.6232	1	31	65	59.7403	98.4848	96.4516	1.51365e-15	2.38128e-11	4.00888e-14	1	1	1	1	1
45	group_1659		hypothetical protein	74	96.1039	23.3704	7	3	59	96.1039	89.3939	207.905	2.70905e-28	4.26188e-24	1.41122e-26	1	1	1	1	1
46	group_1704		type IV b pilus protein	47	61.039	12.6035	0	30	66	61.039	100	inf	1.58373e-17	2.49153e-13	4.75483e-16	1	1	0	1	1
47	group_1715		shufflon system plasmid conjugative transfer pilus tip adhesin PilV	70	90.9091	10.6647	18	7	48	90.9091	72.7273	26.6667	1.37554e-15	2.16399e-11	3.65539e-14	1	1	1	1	1
48	group_1784		hypothetical protein	73	94.8052	10.6855	22	4	44	94.8052	66.6667	36.5	1.31145e-15	2.06317e-11	3.4969e-14	1	1	1	1	1
49	group_18051		TIGR03761 family integrating conjugative element protein	50	64.9351	14.1814	0	27	66	64.9351	100	inf	4.18624e-19	6.5858e-15	1.34955e-17	1	1	0	1	1
50	group_18320		hypothetical protein	70	90.9091	15.6903	11	7	55	90.9091	83.3333	50	1.29683e-20	2.04017e-16	4.53371e-19	1	1	1	1	1
51	group_18325		hypothetical protein	65	84.4156	17.0225	5	12	61	84.4156	92.4242	66.0833	6.03504e-22	9.49433e-18	2.26055e-20	1	1	1	1	1
52	group_1838		conjugal transfer protein TraG	71	92.2078	27.471	1	6	65	92.2078	98.4848	769.167	2.14902e-32	3.38084e-28	1.26151e-30	1	1	1	1	1
53	group_1841		hypothetical protein	77	100	13.2632	26	0	40	100	60.6061	inf	3.46788e-18	5.45567e-14	1.06974e-16	1	1	0	1	1
54	group_1843		hypothetical protein	77	100	19.9107	16	0	50	100	75.7576	inf	7.80817e-25	1.22838e-20	3.37467e-23	1	1	0	1	1
55	group_1845		hypothetical protein	77	100	26.809	8	0	58	100	87.8788	inf	9.86741e-32	1.55234e-27	5.64487e-30	1	1	0	1	1
56	group_19075		helix destabilizing protein of bacteriophage Pf1	74	96.1039	14.8707	17	3	49	96.1039	74.2424	71.098	8.56157e-20	1.34691e-15	2.85362e-18	1	1	1	1	1
57	group_19076		helix destabilizing protein of bacteriophage Pf1	70	90.9091	11.8842	16	7	50	90.9091	75.7576	31.25	8.2984e-17	1.3055e-12	2.35651e-15	1	1	1	1	1
58	group_1924		hypothetical protein	72	93.5065	19.2573	9	5	57	93.5065	86.3636	91.2	3.51524e-24	5.53018e-20	1.48262e-22	1	1	1	1	1
59	group_1948		hypothetical protein	52	67.5325	15.2776	0	25	66	67.5325	100	inf	3.35458e-20	5.27742e-16	1.15987e-18	1	1	0	1	1
60	group_1989		pilus biogenesis protein	75	97.4026	20.0525	12	2	54	97.4026	81.8182	168.75	5.63277e-25	8.86148e-21	2.44792e-23	1	1	1	1	1
61	group_2094		hypothetical protein	77	100	10.4462	31	0	35	100	53.0303	inf	2.27508e-15	3.57916e-11	5.70839e-14	1	1	0	1	1
62	group_2097		hypothetical protein	75	97.4026	30.6933	2	2	64	97.4026	96.9697	1200	1.28792e-35	2.02616e-31	9.29432e-34	1	1	1	1	1
63	group_2162		phage tail sheath family protein	77	100	25.8288	9	0	57	100	86.3636	inf	9.42886e-31	1.48335e-26	5.18653e-29	1	1	0	1	1
64	group_2165		hypothetical protein	77	100	15.0958	23	0	43	100	65.1515	inf	5.09835e-20	8.02073e-16	1.70291e-18	1	1	0	1	1
65	group_2166		hypothetical protein	77	100	17.0563	20	0	46	100	69.697	inf	5.58391e-22	8.78461e-18	2.09657e-20	1	1	0	1	1
66	group_2168		hypothetical protein	77	100	32.5767	3	0	63	100	95.4545	inf	1.6846e-37	2.65022e-33	1.77867e-35	1	1	0	1	1
67	group_2179		hypothetical protein	76	98.7013	32.2007	2	1	64	98.7013	96.9697	2432	4.00386e-37	6.29887e-33	3.66214e-35	1	1	1	1	1
68	group_2203		Arc family DNA-binding protein	52	67.5325	12.3261	2	25	64	67.5325	96.9697	66.56	3.00005e-17	4.71967e-13	8.95573e-16	1	1	1	1	1
69	group_2231		Tn3-like element TnAs1 family transposase	67	87.013	23.734	1	10	65	87.013	98.4848	435.5	1.1728e-28	1.84506e-24	6.15019e-27	1	1	1	1	1
70	group_2312		hypothetical protein	62	80.5195	21.5736	0	15	66	80.5195	100	inf	1.69693e-26	2.66962e-22	8.01687e-25	1	1	0	1	1
71	group_2418		hypothetical protein	77	100	27.8353	7	0	59	100	89.3939	inf	9.28697e-33	1.46103e-28	5.49258e-31	1	1	0	1	1
72	group_2454		hypothetical protein	66	85.7143	11.0557	13	11	53	85.7143	80.303	24.4615	5.59105e-16	8.79584e-12	1.51914e-14	1	1	1	1	1
73	group_2527		hypothetical protein	56	72.7273	12.2075	4	21	62	72.7273	93.9394	41.3333	3.94228e-17	6.202e-13	1.17019e-15	1	1	1	1	1
74	group_253		DEAD/DEAH box helicase	59	76.6234	16.2193	2	18	64	76.6234	96.9697	104.889	3.83655e-21	6.03567e-17	1.36245e-19	1	1	1	1	1
75	group_261		DEAD/DEAH box helicase	72	93.5065	21.1384	7	5	59	93.5065	89.3939	121.371	4.62221e-26	7.27166e-22	2.08357e-24	1	1	1	1	1
76	group_2624		phage tail protein	77	100	17.742	19	0	47	100	71.2121	inf	1.15132e-22	1.81126e-18	4.51686e-21	1	1	0	1	1
77	group_2672		hypothetical protein	77	100	19.168	17	0	49	100	74.2424	inf	4.31746e-24	6.79222e-20	1.76881e-22	1	1	0	1	1
78	group_2673		hypothetical protein	77	100	19.168	17	0	49	100	74.2424	inf	4.31746e-24	6.79222e-20	1.76881e-22	1	1	0	1	1
79	group_2722		site-specific integrase	67	87.013	19.711	4	10	62	87.013	93.9394	103.85	1.2367e-24	1.94557e-20	5.31578e-23	1	1	1	1	1
80	group_2792		hypothetical protein	77	100	28.9145	6	0	60	100	90.9091	inf	7.73914e-34	1.21752e-29	5.11564e-32	1	1	0	1	1
81	group_2847		TIGR03745 family integrating conjugative element membrane protein	70	90.9091	11.8842	16	7	50	90.9091	75.7576	31.25	8.2984e-17	1.3055e-12	2.35651e-15	1	1	1	1	1
82	group_2850		transcriptional regulator	76	98.7013	12.9529	24	1	42	98.7013	63.6364	133	7.08459e-18	1.11455e-13	2.17685e-16	1	1	1	1	1
83	group_2853		hydrolase	77	100	12.1035	28	0	38	100	57.5758	inf	5.00916e-17	7.88041e-13	1.42761e-15	1	1	0	1	1
84	group_2857		hypothetical protein	77	100	22.2756	13	0	53	100	80.303	inf	3.36958e-27	5.30103e-23	1.68287e-25	1	1	0	1	1
85	group_2881		hypothetical protein	62	80.5195	21.5736	0	15	66	80.5195	100	inf	1.69693e-26	2.66962e-22	8.01687e-25	1	1	0	1	1
86	group_2882		hypothetical protein	62	80.5195	21.5736	0	15	66	80.5195	100	inf	1.69693e-26	2.66962e-22	8.01687e-25	1	1	0	1	1
87	group_2926		serine hydrolase	77	100	19.168	17	0	49	100	74.2424	inf	4.31746e-24	6.79222e-20	1.76881e-22	1	1	0	1	1
88	group_298		hypothetical protein	77	100	18.4455	18	0	48	100	72.7273	inf	2.27866e-23	3.58478e-19	9.19175e-22	1	1	0	1	1
89	group_3063		hypothetical protein	73	94.8052	16.9272	13	4	53	94.8052	80.303	74.4038	7.51695e-22	1.18257e-17	2.79567e-20	1	1	1	1	1
90	group_3077		hypothetical protein	73	94.8052	12.7207	19	4	47	94.8052	71.2121	45.1447	1.20914e-17	1.90222e-13	3.67934e-16	1	1	1	1	1
91	group_3080		hypothetical protein	73	94.8052	17.7079	12	4	54	94.8052	81.8182	82.125	1.24536e-22	1.95921e-18	4.82563e-21	1	1	1	1	1
92	group_3086		acyltransferase	77	100	22.2756	13	0	53	100	80.303	inf	3.36958e-27	5.30103e-23	1.68287e-25	1	1	0	1	1
93	group_310		relaxase	71	92.2078	11.5232	18	6	48	92.2078	72.7273	31.5556	1.90548e-16	2.99769e-12	5.2499e-15	1	1	1	1	1
94	group_312		relaxase	69	89.6104	14.8325	11	8	55	89.6104	83.3333	43.125	9.34757e-20	1.47056e-15	3.10245e-18	1	1	1	1	1
95	group_3153		DEAD/DEAH box helicase	75	97.4026	29.2915	3	2	63	97.4026	95.4545	787.5	3.2485e-34	5.11055e-30	2.20282e-32	1	1	1	1	1
96	group_3208		hypothetical protein	67	87.013	25.4877	0	10	66	87.013	100	inf	2.06792e-30	3.25325e-26	1.12569e-28	1	1	0	1	1
97	group_3264		hypothetical protein	76	98.7013	11.2022	27	1	39	98.7013	59.0909	109.778	3.99063e-16	6.27806e-12	1.09756e-14	1	1	1	1	1
98	group_33	dltA	non-ribosomal peptide synthetase	75	97.4026	24.6476	7	2	59	97.4026	89.3939	316.071	1.43089e-29	2.25107e-25	7.68283e-28	1	1	1	1	1
99	group_3308	pyrG_2	CTP synthase	77	100	35.5993	1	0	65	100	98.4848	inf	1.59931e-40	2.51603e-36	2.41926e-38	1	1	0	1	1
100	group_3323		hypothetical protein	77	100	14.4717	24	0	42	100	63.6364	inf	2.14556e-19	3.37539e-15	6.97395e-18	1	1	0	1	1
101	group_3324		phage holin family protein	77	100	18.4455	18	0	48	100	72.7273	inf	2.27866e-23	3.58478e-19	9.19175e-22	1	1	0	1	1
102	group_3327		hypothetical protein	77	100	25.8288	9	0	57	100	86.3636	inf	9.42886e-31	1.48335e-26	5.18653e-29	1	1	0	1	1
103	group_3330		phage baseplate assembly protein V	77	100	25.8288	9	0	57	100	86.3636	inf	9.42886e-31	1.48335e-26	5.18653e-29	1	1	0	1	1
104	group_3334		hypothetical protein	77	100	20.675	15	0	51	100	77.2727	inf	1.34334e-25	2.11334e-21	5.90319e-24	1	1	0	1	1
105	group_3335		hypothetical protein	77	100	14.4717	24	0	42	100	63.6364	inf	2.14556e-19	3.37539e-15	6.97395e-18	1	1	0	1	1
106	group_3339		hypothetical protein	77	100	19.9107	16	0	50	100	75.7576	inf	7.80817e-25	1.22838e-20	3.37467e-23	1	1	0	1	1
107	group_3342		toprim domain-containing protein	77	100	14.4717	24	0	42	100	63.6364	inf	2.14556e-19	3.37539e-15	6.97395e-18	1	1	0	1	1
108	group_3346		hypothetical protein	77	100	27.8353	7	0	59	100	89.3939	inf	9.28697e-33	1.46103e-28	5.49258e-31	1	1	0	1	1
109	group_3350		alkaline phosphatase L	77	100	10.9883	30	0	36	100	54.5455	inf	6.53033e-16	1.02735e-11	1.76218e-14	1	1	0	1	1
110	group_3370		IS66 family transposase	77	100	32.5767	3	0	63	100	95.4545	inf	1.6846e-37	2.65022e-33	1.77867e-35	1	1	0	1	1
111	group_3406		hypothetical protein	68	88.3117	11.1924	15	9	51	88.3117	77.2727	25.6889	4.08189e-16	6.42162e-12	1.11875e-14	1	1	1	1	1
112	group_3438		DNA adenine methylase	57	74.026	12.8227	4	20	62	74.026	93.9394	44.175	9.56044e-18	1.50405e-13	2.92616e-16	1	1	1	1	1
113	group_3484		HNH endonuclease	77	100	12.1035	28	0	38	100	57.5758	inf	5.00916e-17	7.88041e-13	1.42761e-15	1	1	0	1	1
114	group_3493		DNA-binding protein	74	96.1039	21.4376	9	3	57	96.1039	86.3636	156.222	2.32062e-26	3.65081e-22	1.0519e-24	1	1	1	1	1
115	group_3495		hypothetical protein	74	96.1039	14.2342	18	3	48	96.1039	72.7273	65.7778	3.70673e-19	5.83143e-15	1.19988e-17	1	1	1	1	1
116	group_3516		hypothetical protein	77	100	15.7341	22	0	44	100	66.6667	inf	1.17262e-20	1.84477e-16	4.10861e-19	1	1	0	1	1
117	group_3528		hypothetical protein	69	89.6104	22.6667	3	8	63	89.6104	95.4545	181.125	1.3692e-27	2.15402e-23	7.01637e-26	1	1	1	1	1
118	group_3530		hypothetical protein	76	98.7013	35.6653	0	1	66	98.7013	100	inf	1.37376e-40	2.1612e-36	2.41926e-38	1	1	0	1	1
119	group_3664		hypothetical protein	76	98.7013	11.7732	26	1	40	98.7013	60.6061	116.923	1.07168e-16	1.68596e-12	3.01064e-15	1	1	1	1	1
120	group_3669		L-aspartate dehydrogenase	77	100	12.1035	28	0	38	100	57.5758	inf	5.00916e-17	7.88041e-13	1.42761e-15	1	1	0	1	1
121	group_3909		hypothetical protein	76	98.7013	10.6431	28	1	38	98.7013	57.5758	103.143	1.44598e-15	2.27481e-11	3.83611e-14	1	1	1	1	1
122	group_3924		hypothetical protein	73	94.8052	10.6855	22	4	44	94.8052	66.6667	36.5	1.31145e-15	2.06317e-11	3.4969e-14	1	1	1	1	1
123	group_3925		hypothetical protein	73	94.8052	10.6855	22	4	44	94.8052	66.6667	36.5	1.31145e-15	2.06317e-11	3.4969e-14	1	1	1	1	1
124	group_3926		hypothetical protein	71	92.2078	16.5881	11	6	55	92.2078	83.3333	59.1667	1.64094e-21	2.58152e-17	6.05992e-20	1	1	1	1	1
125	group_3927		hypothetical protein	72	93.5065	16.6048	12	5	54	93.5065	81.8182	64.8	1.57897e-21	2.48403e-17	5.84478e-20	1	1	1	1	1
126	group_3933		hypothetical protein	73	94.8052	23.2421	6	4	60	94.8052	90.9091	182.5	3.64053e-28	5.72728e-24	1.89019e-26	1	1	1	1	1
127	group_3934		hypothetical protein	73	94.8052	19.3449	10	4	56	94.8052	84.8485	102.2	2.87298e-24	4.51978e-20	1.21827e-22	1	1	1	1	1
128	group_3937		hypothetical protein	73	94.8052	16.9272	13	4	53	94.8052	80.303	74.4038	7.51695e-22	1.18257e-17	2.79567e-20	1	1	1	1	1
129	group_3940		hypothetical protein	73	94.8052	10.6855	22	4	44	94.8052	66.6667	36.5	1.31145e-15	2.06317e-11	3.4969e-14	1	1	1	1	1
130	group_3955		DedA family protein	77	100	22.2756	13	0	53	100	80.303	inf	3.36958e-27	5.30103e-23	1.68287e-25	1	1	0	1	1
131	group_4070		hypothetical protein	77	100	17.0563	20	0	46	100	69.697	inf	5.58391e-22	8.78461e-18	2.09657e-20	1	1	0	1	1
132	group_4096		chemotaxis protein MotB	76	98.7013	30.7869	3	1	63	98.7013	95.4545	1596	1.03835e-35	1.63353e-31	7.6333e-34	1	1	1	1	1
133	group_4097		chemotaxis protein MotB	77	100	37.4914	0	0	66	100	100	inf	2.05039e-42	3.22568e-38	4.81444e-40	1	1	0	1	1
134	group_4098		hypothetical protein	76	98.7013	30.7869	3	1	63	98.7013	95.4545	1596	1.03835e-35	1.63353e-31	7.6333e-34	1	1	1	1	1
135	group_4101		hypothetical protein	76	98.7013	30.7869	3	1	63	98.7013	95.4545	1596	1.03835e-35	1.63353e-31	7.6333e-34	1	1	1	1	1
136	group_4102		hypothetical protein	76	98.7013	32.2007	2	1	64	98.7013	96.9697	2432	4.00386e-37	6.29887e-33	3.66214e-35	1	1	1	1	1
137	group_4123	cmk	cytidylate kinase	75	97.4026	32.2658	1	2	65	97.4026	98.4848	2437.5	3.44677e-37	5.42246e-33	3.61497e-35	1	1	1	1	1
138	group_4124		SDR family oxidoreductase	77	100	32.5767	3	0	63	100	95.4545	inf	1.6846e-37	2.65022e-33	1.77867e-35	1	1	0	1	1
139	group_4126		hypothetical protein	45	58.4416	11.5852	0	32	66	58.4416	100	inf	1.65194e-16	2.59884e-12	4.60787e-15	1	1	0	1	1
140	group_4331		cell division protein	77	100	37.4914	0	0	66	100	100	inf	2.05039e-42	3.22568e-38	4.81444e-40	1	1	0	1	1
141	group_4339		IS3 family transposase	77	100	17.742	19	0	47	100	71.2121	inf	1.15132e-22	1.81126e-18	4.51686e-21	1	1	0	1	1
142	group_4375		hypothetical protein	77	100	25.8288	9	0	57	100	86.3636	inf	9.42886e-31	1.48335e-26	5.18653e-29	1	1	0	1	1
143	group_4378		hypothetical protein	77	100	25.8288	9	0	57	100	86.3636	inf	9.42886e-31	1.48335e-26	5.18653e-29	1	1	0	1	1
144	group_4381		phage tail protein	67	87.013	22.0227	2	10	64	87.013	96.9697	214.4	6.03273e-27	9.49069e-23	2.99391e-25	1	1	1	1	1
145	group_4408		IS3 family transposase	77	100	20.675	15	0	51	100	77.2727	inf	1.34334e-25	2.11334e-21	5.90319e-24	1	1	0	1	1
146	group_4444		hypothetical protein	77	100	15.0958	23	0	43	100	65.1515	inf	5.09835e-20	8.02073e-16	1.70291e-18	1	1	0	1	1
147	group_4479		hypothetical protein	77	100	19.168	17	0	49	100	74.2424	inf	4.31746e-24	6.79222e-20	1.76881e-22	1	1	0	1	1
148	group_4480		hypothetical protein	77	100	19.168	17	0	49	100	74.2424	inf	4.31746e-24	6.79222e-20	1.76881e-22	1	1	0	1	1
149	group_4482		hypothetical protein	77	100	19.168	17	0	49	100	74.2424	inf	4.31746e-24	6.79222e-20	1.76881e-22	1	1	0	1	1
150	group_4575		conjugal transfer protein TraG	64	83.1169	22.8465	0	13	66	83.1169	100	inf	9.05206e-28	1.42407e-23	4.65382e-26	1	1	0	1	1
151	group_4595		phage Gp37/Gp68 family protein	77	100	37.4914	0	0	66	100	100	inf	2.05039e-42	3.22568e-38	4.81444e-40	1	1	0	1	1
152	group_460		hypothetical protein	74	96.1039	10.0657	25	3	41	96.1039	62.1212	40.4533	5.46346e-15	8.59511e-11	1.33051e-13	1	1	1	1	1
153	group_4602		hypothetical protein	74	96.1039	26.6957	4	3	62	96.1039	93.9394	382.333	1.28077e-31	2.01491e-27	7.30039e-30	1	1	1	1	1
154	group_4616		type II secretion system protein	77	100	13.2632	26	0	40	100	60.6061	inf	3.46788e-18	5.45567e-14	1.06974e-16	1	1	0	1	1
155	group_4641		hypothetical protein	49	63.6364	13.6475	0	28	66	63.6364	100	inf	1.43116e-18	2.25151e-14	4.55771e-17	1	1	0	1	1
156	group_465		hypothetical protein	74	96.1039	21.4376	9	3	57	96.1039	86.3636	156.222	2.32062e-26	3.65081e-22	1.0519e-24	1	1	1	1	1
157	group_4713		hypothetical protein	77	100	27.8353	7	0	59	100	89.3939	inf	9.28697e-33	1.46103e-28	5.49258e-31	1	1	0	1	1
158	group_4785		hypothetical protein	77	100	12.6775	27	0	39	100	59.0909	inf	1.33578e-17	2.10144e-13	4.01806e-16	1	1	0	1	1
159	group_4888		TIGR03757 family integrating conjugative element protein	62	80.5195	16.0593	4	15	62	80.5195	93.9394	64.0667	5.54474e-21	8.72299e-17	1.95583e-19	1	1	1	1	1
160	group_4891		hypothetical protein	75	97.4026	11.7264	24	2	42	97.4026	63.6364	65.625	1.19341e-16	1.87747e-12	3.34665e-15	1	1	1	1	1
161	group_5147		type II secretion system F family protein	77	100	19.168	17	0	49	100	74.2424	inf	4.31746e-24	6.79222e-20	1.76881e-22	1	1	0	1	1
162	group_5236		hypothetical protein	66	85.7143	13.1163	10	11	56	85.7143	84.8485	33.6	4.86259e-18	7.64982e-14	1.49703e-16	1	1	1	1	1
163	group_5302		hypothetical protein	73	94.8052	17.7079	12	4	54	94.8052	81.8182	82.125	1.24536e-22	1.95921e-18	4.82563e-21	1	1	1	1	1
164	group_5303		hypothetical protein	73	94.8052	16.9272	13	4	53	94.8052	80.303	74.4038	7.51695e-22	1.18257e-17	2.79567e-20	1	1	1	1	1
165	group_5305		hypothetical protein	66	85.7143	11.0557	13	11	53	85.7143	80.303	24.4615	5.59105e-16	8.79584e-12	1.51914e-14	1	1	1	1	1
166	group_5359		hypothetical protein	67	87.013	17.6352	6	10	60	87.013	90.9091	67	1.4725e-22	2.31653e-18	5.67777e-21	1	1	1	1	1
167	group_5368		hypothetical protein	73	94.8052	19.3449	10	4	56	94.8052	84.8485	102.2	2.87298e-24	4.51978e-20	1.21827e-22	1	1	1	1	1
168	group_5370		hypothetical protein	73	94.8052	19.3449	10	4	56	94.8052	84.8485	102.2	2.87298e-24	4.51978e-20	1.21827e-22	1	1	1	1	1
169	group_5372		hypothetical protein	73	94.8052	12.7207	19	4	47	94.8052	71.2121	45.1447	1.20914e-17	1.90222e-13	3.67934e-16	1	1	1	1	1
170	group_5373		hypothetical protein	73	94.8052	12.7207	19	4	47	94.8052	71.2121	45.1447	1.20914e-17	1.90222e-13	3.67934e-16	1	1	1	1	1
171	group_5393		hypothetical protein	77	100	21.4627	14	0	52	100	78.7879	inf	2.19023e-26	3.44567e-22	1.01046e-24	1	1	0	1	1
172	group_5394		hypothetical protein	77	100	21.4627	14	0	52	100	78.7879	inf	2.19023e-26	3.44567e-22	1.01046e-24	1	1	0	1	1
173	group_5399		hypothetical protein	77	100	37.4914	0	0	66	100	100	inf	2.05039e-42	3.22568e-38	4.81444e-40	1	1	0	1	1
174	group_5400		hypothetical protein	77	100	37.4914	0	0	66	100	100	inf	2.05039e-42	3.22568e-38	4.81444e-40	1	1	0	1	1
175	group_5440		hypothetical protein	77	100	12.1035	28	0	38	100	57.5758	inf	5.00916e-17	7.88041e-13	1.42761e-15	1	1	0	1	1
176	group_545		hypothetical protein	51	66.2338	11.7772	2	26	64	66.2338	96.9697	62.7692	1.06173e-16	1.67032e-12	2.9934e-15	1	1	1	1	1
177	group_548		DNA methyltransferase	77	100	24.8892	10	0	56	100	84.8485	inf	8.20311e-30	1.29051e-25	4.41956e-28	1	1	0	1	1
178	group_5569		hypothetical protein	73	94.8052	10.6855	22	4	44	94.8052	66.6667	36.5	1.31145e-15	2.06317e-11	3.4969e-14	1	1	1	1	1
179	group_5570		hypothetical protein	73	94.8052	10.6855	22	4	44	94.8052	66.6667	36.5	1.31145e-15	2.06317e-11	3.4969e-14	1	1	1	1	1
180	group_5607		MipA/OmpV family protein	77	100	20.675	15	0	51	100	77.2727	inf	1.34334e-25	2.11334e-21	5.90319e-24	1	1	0	1	1
181	group_5638		WYL domain-containing protein	76	98.7013	30.7869	3	1	63	98.7013	95.4545	1596	1.03835e-35	1.63353e-31	7.6333e-34	1	1	1	1	1
182	group_5639		restriction endonuclease	76	98.7013	33.7853	1	1	65	98.7013	98.4848	4940	1.04221e-38	1.63961e-34	1.31169e-36	1	1	1	1	1
183	group_5640		hypothetical protein	76	98.7013	33.7853	1	1	65	98.7013	98.4848	4940	1.04221e-38	1.63961e-34	1.31169e-36	1	1	1	1	1
184	group_5641		hypothetical protein	76	98.7013	35.6653	0	1	66	98.7013	100	inf	1.37376e-40	2.1612e-36	2.41926e-38	1	1	0	1	1
185	group_5644		hypothetical protein	76	98.7013	30.7869	3	1	63	98.7013	95.4545	1596	1.03835e-35	1.63353e-31	7.6333e-34	1	1	1	1	1
186	group_5645		transmembrane sensor	76	98.7013	32.2007	2	1	64	98.7013	96.9697	2432	4.00386e-37	6.29887e-33	3.66214e-35	1	1	1	1	1
187	group_5647		ABC transporter	75	97.4026	30.6933	2	2	64	97.4026	96.9697	1200	1.28792e-35	2.02616e-31	9.29432e-34	1	1	1	1	1
188	group_5648		amino acid ABC transporter permease	76	98.7013	32.2007	2	1	64	98.7013	96.9697	2432	4.00386e-37	6.29887e-33	3.66214e-35	1	1	1	1	1
189	group_5649		ABC transporter ATP-binding protein	76	98.7013	32.2007	2	1	64	98.7013	96.9697	2432	4.00386e-37	6.29887e-33	3.66214e-35	1	1	1	1	1
190	group_5650		cystathionine gamma-lyase	76	98.7013	32.2007	2	1	64	98.7013	96.9697	2432	4.00386e-37	6.29887e-33	3.66214e-35	1	1	1	1	1
191	group_5652		hypothetical protein	76	98.7013	30.7869	3	1	63	98.7013	95.4545	1596	1.03835e-35	1.63353e-31	7.6333e-34	1	1	1	1	1
192	group_5653		hypothetical protein	76	98.7013	30.7869	3	1	63	98.7013	95.4545	1596	1.03835e-35	1.63353e-31	7.6333e-34	1	1	1	1	1
193	group_5654		hypothetical protein	76	98.7013	30.7869	3	1	63	98.7013	95.4545	1596	1.03835e-35	1.63353e-31	7.6333e-34	1	1	1	1	1
194	group_5655		hypothetical protein	76	98.7013	30.7869	3	1	63	98.7013	95.4545	1596	1.03835e-35	1.63353e-31	7.6333e-34	1	1	1	1	1
195	group_5656		hypothetical protein	76	98.7013	30.7869	3	1	63	98.7013	95.4545	1596	1.03835e-35	1.63353e-31	7.6333e-34	1	1	1	1	1
196	group_5657		HlyD family efflux transporter periplasmic adaptor subunit	76	98.7013	30.7869	3	1	63	98.7013	95.4545	1596	1.03835e-35	1.63353e-31	7.6333e-34	1	1	1	1	1
197	group_5658		hypothetical protein	77	100	32.5767	3	0	63	100	95.4545	inf	1.6846e-37	2.65022e-33	1.77867e-35	1	1	0	1	1
198	group_5672		chain-length determining protein	77	100	32.5767	3	0	63	100	95.4545	inf	1.6846e-37	2.65022e-33	1.77867e-35	1	1	0	1	1
199	group_5673		hypothetical protein	75	97.4026	29.2915	3	2	63	97.4026	95.4545	787.5	3.2485e-34	5.11055e-30	2.20282e-32	1	1	1	1	1
200	group_5674		NAD-dependent epimerase/dehydratase family protein	76	98.7013	30.7869	3	1	63	98.7013	95.4545	1596	1.03835e-35	1.63353e-31	7.6333e-34	1	1	1	1	1
201	group_5675		UDP-N-acetylglucosamine 2-epimerase (non-hydrolyzing)	77	100	32.5767	3	0	63	100	95.4545	inf	1.6846e-37	2.65022e-33	1.77867e-35	1	1	0	1	1
202	group_5676		glycosyltransferase family 4 protein	77	100	32.5767	3	0	63	100	95.4545	inf	1.6846e-37	2.65022e-33	1.77867e-35	1	1	0	1	1
203	group_5694		LPS-assembly protein LptD	77	100	32.5767	3	0	63	100	95.4545	inf	1.6846e-37	2.65022e-33	1.77867e-35	1	1	0	1	1
204	group_5705		lysozyme	59	76.6234	10.2676	8	18	58	76.6234	87.8788	23.7639	3.43281e-15	5.4005e-11	8.58586e-14	1	1	1	1	1
205	group_5721		pili assembly chaperone	77	100	17.0563	20	0	46	100	69.697	inf	5.58391e-22	8.78461e-18	2.09657e-20	1	1	0	1	1
206	group_5722		fimbrial protein	77	100	25.8288	9	0	57	100	86.3636	inf	9.42886e-31	1.48335e-26	5.18653e-29	1	1	0	1	1
207	group_5744		hypothetical protein	74	96.1039	11.784	22	3	44	96.1039	66.6667	49.3333	1.04514e-16	1.64421e-12	2.9519e-15	1	1	1	1	1
208	group_5825		ABC transporter permease	77	100	12.1035	28	0	38	100	57.5758	inf	5.00916e-17	7.88041e-13	1.42761e-15	1	1	0	1	1
209	group_5844		hypothetical protein	76	98.7013	19.8095	14	1	52	98.7013	78.7879	282.286	9.85603e-25	1.55055e-20	4.24808e-23	1	1	1	1	1
210	group_585		transcriptional regulator	77	100	27.8353	7	0	59	100	89.3939	inf	9.28697e-33	1.46103e-28	5.49258e-31	1	1	0	1	1
211	group_5908		hypothetical protein	77	100	17.0563	20	0	46	100	69.697	inf	5.58391e-22	8.78461e-18	2.09657e-20	1	1	0	1	1
212	group_5909		hypothetical protein	77	100	17.0563	20	0	46	100	69.697	inf	5.58391e-22	8.78461e-18	2.09657e-20	1	1	0	1	1
213	group_5910		hypothetical protein	77	100	17.0563	20	0	46	100	69.697	inf	5.58391e-22	8.78461e-18	2.09657e-20	1	1	0	1	1
214	group_595		transcriptional regulator	52	67.5325	13.5378	1	25	65	67.5325	98.4848	135.2	1.84254e-18	2.89868e-14	5.84412e-17	1	1	1	1	1
215	group_5951		terminase	77	100	15.0958	23	0	43	100	65.1515	inf	5.09835e-20	8.02073e-16	1.70291e-18	1	1	0	1	1
216	group_5955		hypothetical protein	77	100	13.2632	26	0	40	100	60.6061	inf	3.46788e-18	5.45567e-14	1.06974e-16	1	1	0	1	1
217	group_5957		phage major capsid protein, P2 family	77	100	13.2632	26	0	40	100	60.6061	inf	3.46788e-18	5.45567e-14	1.06974e-16	1	1	0	1	1
218	group_5959		hypothetical protein	77	100	13.2632	26	0	40	100	60.6061	inf	3.46788e-18	5.45567e-14	1.06974e-16	1	1	0	1	1
219	group_5961		hypothetical protein	77	100	18.4455	18	0	48	100	72.7273	inf	2.27866e-23	3.58478e-19	9.19175e-22	1	1	0	1	1
220	group_5964		hypothetical protein	77	100	25.8288	9	0	57	100	86.3636	inf	9.42886e-31	1.48335e-26	5.18653e-29	1	1	0	1	1
221	group_5965		hypothetical protein	77	100	24.8892	10	0	56	100	84.8485	inf	8.20311e-30	1.29051e-25	4.41956e-28	1	1	0	1	1
222	group_5966		hypothetical protein	77	100	23.9861	11	0	55	100	83.3333	inf	6.56248e-29	1.03241e-24	3.45288e-27	1	1	0	1	1
223	group_5967		integrase	77	100	23.1159	12	0	54	100	81.8182	inf	4.86718e-28	7.65704e-24	2.51051e-26	1	1	0	1	1
224	group_6073		hypothetical protein	71	92.2078	27.471	1	6	65	92.2078	98.4848	769.167	2.14902e-32	3.38084e-28	1.26151e-30	1	1	1	1	1
225	group_6081		hypothetical protein	77	100	13.2632	26	0	40	100	60.6061	inf	3.46788e-18	5.45567e-14	1.06974e-16	1	1	0	1	1
226	group_6087		hypothetical protein	77	100	14.4717	24	0	42	100	63.6364	inf	2.14556e-19	3.37539e-15	6.97395e-18	1	1	0	1	1
227	group_6121		hypothetical protein	75	97.4026	30.6933	2	2	64	97.4026	96.9697	1200	1.28792e-35	2.02616e-31	9.29432e-34	1	1	1	1	1
228	group_6150		integrase	77	100	30.0555	5	0	61	100	92.4242	inf	5.59456e-35	8.80136e-31	3.86025e-33	1	1	0	1	1
229	group_6151		tRNA-Ser(tga)	77	100	32.5767	3	0	63	100	95.4545	inf	1.6846e-37	2.65022e-33	1.77867e-35	1	1	0	1	1
230	group_6184		transposase	77	100	18.4455	18	0	48	100	72.7273	inf	2.27866e-23	3.58478e-19	9.19175e-22	1	1	0	1	1
231	group_6190		hypothetical protein	77	100	31.2703	4	0	62	100	93.9394	inf	3.41132e-36	5.36669e-32	2.99815e-34	1	1	0	1	1
232	group_6234		hypothetical protein	77	100	37.4914	0	0	66	100	100	inf	2.05039e-42	3.22568e-38	4.81444e-40	1	1	0	1	1
233	group_6235		WYL domain-containing protein	77	100	35.5993	1	0	65	100	98.4848	inf	1.59931e-40	2.51603e-36	2.41926e-38	1	1	0	1	1
234	group_6238		pyocin killing protein	77	100	31.2703	4	0	62	100	93.9394	inf	3.41132e-36	5.36669e-32	2.99815e-34	1	1	0	1	1
235	group_6339		hypothetical protein	60	77.9221	13.7347	5	17	61	77.9221	92.4242	43.0588	1.17097e-18	1.84217e-14	3.73665e-17	1	1	1	1	1
236	group_6387		hypothetical protein	61	79.2208	17.6523	2	16	64	79.2208	96.9697	122	1.41541e-22	2.22672e-18	5.47106e-21	1	1	1	1	1
237	group_6413		hypothetical protein	70	90.9091	21.043	5	7	61	90.9091	92.4242	122	5.75758e-26	9.05783e-22	2.58795e-24	1	1	1	1	1
238	group_6427		hypothetical protein	77	100	34.0027	2	0	64	100	96.9697	inf	6.31726e-39	9.93831e-35	9.03482e-37	1	1	0	1	1
239	group_6441		twitching motility protein PilT	70	90.9091	10.6647	18	7	48	90.9091	72.7273	26.6667	1.37554e-15	2.16399e-11	3.65539e-14	1	1	1	1	1
240	group_6451		hypothetical protein	76	98.7013	16.1543	19	1	47	98.7013	71.2121	188	4.45538e-21	7.0092e-17	1.5751e-19	1	1	1	1	1
241	group_649		IS3 family transposase	55	71.4286	12.8754	3	22	63	71.4286	95.4545	52.5	8.46924e-18	1.33238e-13	2.59723e-16	1	1	1	1	1
242	group_6492		hypothetical protein	62	80.5195	17.1702	3	15	63	80.5195	95.4545	86.8	4.29512e-22	6.75708e-18	1.6521e-20	1	1	1	1	1
243	group_651		IS3 family transposase	50	64.9351	14.1814	0	27	66	64.9351	100	inf	4.18624e-19	6.5858e-15	1.34955e-17	1	1	0	1	1
244	group_6517		short-chain dehydrogenase	77	100	12.1035	28	0	38	100	57.5758	inf	5.00916e-17	7.88041e-13	1.42761e-15	1	1	0	1	1
245	group_6518		5-guanidino-2-oxopentanoate decarboxylase	77	100	12.1035	28	0	38	100	57.5758	inf	5.00916e-17	7.88041e-13	1.42761e-15	1	1	0	1	1
246	group_6519		aldehyde dehydrogenase	77	100	12.1035	28	0	38	100	57.5758	inf	5.00916e-17	7.88041e-13	1.42761e-15	1	1	0	1	1
247	group_6521		hypothetical protein	77	100	12.1035	28	0	38	100	57.5758	inf	5.00916e-17	7.88041e-13	1.42761e-15	1	1	0	1	1
248	group_6536		ABC transporter permease	77	100	16.3873	21	0	45	100	68.1818	inf	2.60583e-21	4.09948e-17	9.27485e-20	1	1	0	1	1
249	group_6542		prepilin-type cleavage/methylation domain-containing protein	77	100	31.2703	4	0	62	100	93.9394	inf	3.41132e-36	5.36669e-32	2.99815e-34	1	1	0	1	1
250	group_6564		hypothetical protein	47	61.039	11.112	1	30	65	61.039	98.4848	101.833	4.91193e-16	7.72745e-12	1.33925e-14	1	1	1	1	1
251	group_660		RHS repeat protein	77	100	15.7341	22	0	44	100	66.6667	inf	1.17262e-20	1.84477e-16	4.10861e-19	1	1	0	1	1
252	group_677		hypothetical protein	65	84.4156	20.6412	2	12	64	84.4156	96.9697	173.333	1.45231e-25	2.28477e-21	6.36426e-24	1	1	1	1	1
253	group_720		pilus biosynthesis protein PilL	63	81.8182	17.8815	3	14	63	81.8182	95.4545	94.5	8.35099e-23	1.31378e-18	3.32602e-21	1	1	1	1	1
254	group_727		pilus biosynthesis protein PilL	64	83.1169	13.5822	8	13	58	83.1169	87.8788	35.6923	1.66341e-18	2.61687e-14	5.2866e-17	1	1	1	1	1
255	group_7519		hypothetical protein	65	84.4156	10.341	13	12	53	84.4156	80.303	22.0833	2.89892e-15	4.56058e-11	7.26207e-14	1	1	1	1	1
256	group_756		hypothetical protein	58	75.3247	11.6081	6	19	60	75.3247	90.9091	30.5263	1.56706e-16	2.4653e-12	4.37887e-15	1	1	1	1	1
257	group_7568		TonB-dependent siderophore receptor	77	100	14.4717	24	0	42	100	63.6364	inf	2.14556e-19	3.37539e-15	6.97395e-18	1	1	0	1	1
258	group_7570		transcriptional regulator	77	100	19.168	17	0	49	100	74.2424	inf	4.31746e-24	6.79222e-20	1.76881e-22	1	1	0	1	1
259	group_7574		hypothetical protein	73	94.8052	17.7079	12	4	54	94.8052	81.8182	82.125	1.24536e-22	1.95921e-18	4.82563e-21	1	1	1	1	1
260	group_7575		hypothetical protein	73	94.8052	19.3449	10	4	56	94.8052	84.8485	102.2	2.87298e-24	4.51978e-20	1.21827e-22	1	1	1	1	1
261	group_7576		hypothetical protein	72	93.5065	19.2573	9	5	57	93.5065	86.3636	91.2	3.51524e-24	5.53018e-20	1.48262e-22	1	1	1	1	1
262	group_7580		hypothetical protein	73	94.8052	20.1992	9	4	57	94.8052	86.3636	115.583	4.01792e-25	6.32099e-21	1.75097e-23	1	1	1	1	1
263	group_7581		hypothetical protein	72	93.5065	18.1333	10	5	56	93.5065	84.8485	80.64	4.67641e-23	7.35693e-19	1.87199e-21	1	1	1	1	1
264	group_7591		hypothetical protein	73	94.8052	19.3449	10	4	56	94.8052	84.8485	102.2	2.87298e-24	4.51978e-20	1.21827e-22	1	1	1	1	1
265	group_7592		hypothetical protein	73	94.8052	18.5139	11	4	55	94.8052	83.3333	91.25	1.94684e-23	3.06276e-19	7.93462e-22	1	1	1	1	1
266	group_7593		hypothetical protein	73	94.8052	17.7079	12	4	54	94.8052	81.8182	82.125	1.24536e-22	1.95921e-18	4.82563e-21	1	1	1	1	1
267	group_7606		hypothetical protein	77	100	21.4627	14	0	52	100	78.7879	inf	2.19023e-26	3.44567e-22	1.01046e-24	1	1	0	1	1
268	group_7607		hypothetical protein	77	100	21.4627	14	0	52	100	78.7879	inf	2.19023e-26	3.44567e-22	1.01046e-24	1	1	0	1	1
269	group_7608		hypothetical protein	77	100	21.4627	14	0	52	100	78.7879	inf	2.19023e-26	3.44567e-22	1.01046e-24	1	1	0	1	1
270	group_7609		hypothetical protein	77	100	21.4627	14	0	52	100	78.7879	inf	2.19023e-26	3.44567e-22	1.01046e-24	1	1	0	1	1
271	group_7610		hypothetical protein	77	100	21.4627	14	0	52	100	78.7879	inf	2.19023e-26	3.44567e-22	1.01046e-24	1	1	0	1	1
272	group_7613		hypothetical protein	77	100	31.2703	4	0	62	100	93.9394	inf	3.41132e-36	5.36669e-32	2.99815e-34	1	1	0	1	1
273	group_7625		type I restriction endonuclease subunit R	77	100	37.4914	0	0	66	100	100	inf	2.05039e-42	3.22568e-38	4.81444e-40	1	1	0	1	1
274	group_7626		restriction endonuclease subunit S	77	100	37.4914	0	0	66	100	100	inf	2.05039e-42	3.22568e-38	4.81444e-40	1	1	0	1	1
275	group_7627		SAM-dependent DNA methyltransferase	77	100	37.4914	0	0	66	100	100	inf	2.05039e-42	3.22568e-38	4.81444e-40	1	1	0	1	1
276	group_7628		hypothetical protein	77	100	37.4914	0	0	66	100	100	inf	2.05039e-42	3.22568e-38	4.81444e-40	1	1	0	1	1
277	group_7629		hypothetical protein	77	100	37.4914	0	0	66	100	100	inf	2.05039e-42	3.22568e-38	4.81444e-40	1	1	0	1	1
278	group_7630		hypothetical protein	77	100	37.4914	0	0	66	100	100	inf	2.05039e-42	3.22568e-38	4.81444e-40	1	1	0	1	1
279	group_7631		hypothetical protein	77	100	37.4914	0	0	66	100	100	inf	2.05039e-42	3.22568e-38	4.81444e-40	1	1	0	1	1
280	group_7632		hypothetical protein	77	100	37.4914	0	0	66	100	100	inf	2.05039e-42	3.22568e-38	4.81444e-40	1	1	0	1	1
281	group_7633		hypothetical protein	77	100	37.4914	0	0	66	100	100	inf	2.05039e-42	3.22568e-38	4.81444e-40	1	1	0	1	1
282	group_7634		hypothetical protein	77	100	37.4914	0	0	66	100	100	inf	2.05039e-42	3.22568e-38	4.81444e-40	1	1	0	1	1
283	group_7635		hypothetical protein	77	100	37.4914	0	0	66	100	100	inf	2.05039e-42	3.22568e-38	4.81444e-40	1	1	0	1	1
284	group_7636		hypothetical protein	77	100	37.4914	0	0	66	100	100	inf	2.05039e-42	3.22568e-38	4.81444e-40	1	1	0	1	1
285	group_7637		hypothetical protein	77	100	37.4914	0	0	66	100	100	inf	2.05039e-42	3.22568e-38	4.81444e-40	1	1	0	1	1
286	group_7638		hypothetical protein	75	97.4026	34.1338	0	2	66	97.4026	100	inf	4.67079e-39	7.34809e-35	6.86737e-37	1	1	0	1	1
287	group_7639		hypothetical protein	77	100	37.4914	0	0	66	100	100	inf	2.05039e-42	3.22568e-38	4.81444e-40	1	1	0	1	1
288	group_7640		hypothetical protein	77	100	37.4914	0	0	66	100	100	inf	2.05039e-42	3.22568e-38	4.81444e-40	1	1	0	1	1
289	group_7641		hypothetical protein	77	100	37.4914	0	0	66	100	100	inf	2.05039e-42	3.22568e-38	4.81444e-40	1	1	0	1	1
290	group_7642		hypothetical protein	77	100	37.4914	0	0	66	100	100	inf	2.05039e-42	3.22568e-38	4.81444e-40	1	1	0	1	1
291	group_7643		hypothetical protein	77	100	37.4914	0	0	66	100	100	inf	2.05039e-42	3.22568e-38	4.81444e-40	1	1	0	1	1
292	group_7644		hypothetical protein	77	100	37.4914	0	0	66	100	100	inf	2.05039e-42	3.22568e-38	4.81444e-40	1	1	0	1	1
293	group_8036		site-specific integrase	77	100	35.5993	1	0	65	100	98.4848	inf	1.59931e-40	2.51603e-36	2.41926e-38	1	1	0	1	1
294	group_8037	rep_2	ATP-dependent DNA helicase Rep	77	100	35.5993	1	0	65	100	98.4848	inf	1.59931e-40	2.51603e-36	2.41926e-38	1	1	0	1	1
295	group_8038		hypothetical protein	77	100	37.4914	0	0	66	100	100	inf	2.05039e-42	3.22568e-38	4.81444e-40	1	1	0	1	1
296	group_8039		hypothetical protein	76	98.7013	33.7853	1	1	65	98.7013	98.4848	4940	1.04221e-38	1.63961e-34	1.31169e-36	1	1	1	1	1
297	group_8040		hypothetical protein	76	98.7013	35.6653	0	1	66	98.7013	100	inf	1.37376e-40	2.1612e-36	2.41926e-38	1	1	0	1	1
298	group_8041		hypothetical protein	76	98.7013	35.6653	0	1	66	98.7013	100	inf	1.37376e-40	2.1612e-36	2.41926e-38	1	1	0	1	1
299	group_8042		hypothetical protein	76	98.7013	35.6653	0	1	66	98.7013	100	inf	1.37376e-40	2.1612e-36	2.41926e-38	1	1	0	1	1
300	group_8043		hypothetical protein	76	98.7013	33.7853	1	1	65	98.7013	98.4848	4940	1.04221e-38	1.63961e-34	1.31169e-36	1	1	1	1	1
301	group_8044		hypothetical protein	76	98.7013	35.6653	0	1	66	98.7013	100	inf	1.37376e-40	2.1612e-36	2.41926e-38	1	1	0	1	1
302	group_8045		hypothetical protein	76	98.7013	33.7853	1	1	65	98.7013	98.4848	4940	1.04221e-38	1.63961e-34	1.31169e-36	1	1	1	1	1
303	group_8046		hypothetical protein	76	98.7013	35.6653	0	1	66	98.7013	100	inf	1.37376e-40	2.1612e-36	2.41926e-38	1	1	0	1	1
304	group_8047		hydrolase	76	98.7013	35.6653	0	1	66	98.7013	100	inf	1.37376e-40	2.1612e-36	2.41926e-38	1	1	0	1	1
305	group_8048		hypothetical protein	76	98.7013	35.6653	0	1	66	98.7013	100	inf	1.37376e-40	2.1612e-36	2.41926e-38	1	1	0	1	1
306	group_8049		short-chain dehydrogenase	76	98.7013	35.6653	0	1	66	98.7013	100	inf	1.37376e-40	2.1612e-36	2.41926e-38	1	1	0	1	1
307	group_8050		transcriptional regulator	76	98.7013	35.6653	0	1	66	98.7013	100	inf	1.37376e-40	2.1612e-36	2.41926e-38	1	1	0	1	1
308	group_8051		WYL domain-containing protein	76	98.7013	33.7853	1	1	65	98.7013	98.4848	4940	1.04221e-38	1.63961e-34	1.31169e-36	1	1	1	1	1
309	group_8052		hypothetical protein	76	98.7013	35.6653	0	1	66	98.7013	100	inf	1.37376e-40	2.1612e-36	2.41926e-38	1	1	0	1	1
310	group_8053		hypothetical protein	76	98.7013	33.7853	1	1	65	98.7013	98.4848	4940	1.04221e-38	1.63961e-34	1.31169e-36	1	1	1	1	1
311	group_8054		hypothetical protein	76	98.7013	33.7853	1	1	65	98.7013	98.4848	4940	1.04221e-38	1.63961e-34	1.31169e-36	1	1	1	1	1
312	group_8057		hypothetical protein	76	98.7013	35.6653	0	1	66	98.7013	100	inf	1.37376e-40	2.1612e-36	2.41926e-38	1	1	0	1	1
313	group_8058		hypothetical protein	76	98.7013	35.6653	0	1	66	98.7013	100	inf	1.37376e-40	2.1612e-36	2.41926e-38	1	1	0	1	1
314	group_8059		WYL domain-containing protein	76	98.7013	35.6653	0	1	66	98.7013	100	inf	1.37376e-40	2.1612e-36	2.41926e-38	1	1	0	1	1
315	group_8060		hypothetical protein	76	98.7013	35.6653	0	1	66	98.7013	100	inf	1.37376e-40	2.1612e-36	2.41926e-38	1	1	0	1	1
316	group_8062		hypothetical protein	76	98.7013	35.6653	0	1	66	98.7013	100	inf	1.37376e-40	2.1612e-36	2.41926e-38	1	1	0	1	1
317	group_8063		hypothetical protein	76	98.7013	33.7853	1	1	65	98.7013	98.4848	4940	1.04221e-38	1.63961e-34	1.31169e-36	1	1	1	1	1
318	group_8064		hypothetical protein	76	98.7013	30.7869	3	1	63	98.7013	95.4545	1596	1.03835e-35	1.63353e-31	7.6333e-34	1	1	1	1	1
319	group_8066		hypothetical protein	76	98.7013	33.7853	1	1	65	98.7013	98.4848	4940	1.04221e-38	1.63961e-34	1.31169e-36	1	1	1	1	1
320	group_8068		chemotaxis transducer	76	98.7013	32.2007	2	1	64	98.7013	96.9697	2432	4.00386e-37	6.29887e-33	3.66214e-35	1	1	1	1	1
321	group_8069		hypothetical protein	76	98.7013	32.2007	2	1	64	98.7013	96.9697	2432	4.00386e-37	6.29887e-33	3.66214e-35	1	1	1	1	1
322	group_8070		hypothetical protein	76	98.7013	32.2007	2	1	64	98.7013	96.9697	2432	4.00386e-37	6.29887e-33	3.66214e-35	1	1	1	1	1
323	group_8071		hypothetical protein	76	98.7013	32.2007	2	1	64	98.7013	96.9697	2432	4.00386e-37	6.29887e-33	3.66214e-35	1	1	1	1	1
324	group_8073	gph	Phosphoglycolate phosphatase	76	98.7013	32.2007	2	1	64	98.7013	96.9697	2432	4.00386e-37	6.29887e-33	3.66214e-35	1	1	1	1	1
325	group_8074		hypothetical protein	76	98.7013	32.2007	2	1	64	98.7013	96.9697	2432	4.00386e-37	6.29887e-33	3.66214e-35	1	1	1	1	1
326	group_8075		TonB-dependent receptor	76	98.7013	32.2007	2	1	64	98.7013	96.9697	2432	4.00386e-37	6.29887e-33	3.66214e-35	1	1	1	1	1
327	group_8078		hypothetical protein	76	98.7013	32.2007	2	1	64	98.7013	96.9697	2432	4.00386e-37	6.29887e-33	3.66214e-35	1	1	1	1	1
328	group_8079		dipeptidase	76	98.7013	32.2007	2	1	64	98.7013	96.9697	2432	4.00386e-37	6.29887e-33	3.66214e-35	1	1	1	1	1
329	group_8080		short-chain dehydrogenase	76	98.7013	32.2007	2	1	64	98.7013	96.9697	2432	4.00386e-37	6.29887e-33	3.66214e-35	1	1	1	1	1
330	group_8081		hypothetical protein	76	98.7013	32.2007	2	1	64	98.7013	96.9697	2432	4.00386e-37	6.29887e-33	3.66214e-35	1	1	1	1	1
331	group_8082		hypothetical protein	76	98.7013	30.7869	3	1	63	98.7013	95.4545	1596	1.03835e-35	1.63353e-31	7.6333e-34	1	1	1	1	1
332	group_8083		hypothetical protein	76	98.7013	30.7869	3	1	63	98.7013	95.4545	1596	1.03835e-35	1.63353e-31	7.6333e-34	1	1	1	1	1
333	group_8084		hypothetical protein	76	98.7013	30.7869	3	1	63	98.7013	95.4545	1596	1.03835e-35	1.63353e-31	7.6333e-34	1	1	1	1	1
334	group_8085		alkaline phosphatase	76	98.7013	30.7869	3	1	63	98.7013	95.4545	1596	1.03835e-35	1.63353e-31	7.6333e-34	1	1	1	1	1
335	group_8086		hypothetical protein	76	98.7013	30.7869	3	1	63	98.7013	95.4545	1596	1.03835e-35	1.63353e-31	7.6333e-34	1	1	1	1	1
336	group_8088		hypothetical protein	76	98.7013	30.7869	3	1	63	98.7013	95.4545	1596	1.03835e-35	1.63353e-31	7.6333e-34	1	1	1	1	1
337	group_8089		hypothetical protein	76	98.7013	30.7869	3	1	63	98.7013	95.4545	1596	1.03835e-35	1.63353e-31	7.6333e-34	1	1	1	1	1
338	group_8090		IS30 family transposase ISHar4	76	98.7013	30.7869	3	1	63	98.7013	95.4545	1596	1.03835e-35	1.63353e-31	7.6333e-34	1	1	1	1	1
339	group_8091		hypothetical protein	76	98.7013	30.7869	3	1	63	98.7013	95.4545	1596	1.03835e-35	1.63353e-31	7.6333e-34	1	1	1	1	1
340	group_8093		hypothetical protein	76	98.7013	30.7869	3	1	63	98.7013	95.4545	1596	1.03835e-35	1.63353e-31	7.6333e-34	1	1	1	1	1
341	group_8094	mvaT_1	transcriptional regulator MvaT	76	98.7013	30.7869	3	1	63	98.7013	95.4545	1596	1.03835e-35	1.63353e-31	7.6333e-34	1	1	1	1	1
342	group_8095		hypothetical protein	76	98.7013	30.7869	3	1	63	98.7013	95.4545	1596	1.03835e-35	1.63353e-31	7.6333e-34	1	1	1	1	1
343	group_8096		hypothetical protein	76	98.7013	32.2007	2	1	64	98.7013	96.9697	2432	4.00386e-37	6.29887e-33	3.66214e-35	1	1	1	1	1
344	group_8097		hypothetical protein	76	98.7013	30.7869	3	1	63	98.7013	95.4545	1596	1.03835e-35	1.63353e-31	7.6333e-34	1	1	1	1	1
345	group_8098		hypothetical protein	76	98.7013	30.7869	3	1	63	98.7013	95.4545	1596	1.03835e-35	1.63353e-31	7.6333e-34	1	1	1	1	1
346	group_8099		hypothetical protein	76	98.7013	30.7869	3	1	63	98.7013	95.4545	1596	1.03835e-35	1.63353e-31	7.6333e-34	1	1	1	1	1
347	group_8100		hypothetical protein	76	98.7013	30.7869	3	1	63	98.7013	95.4545	1596	1.03835e-35	1.63353e-31	7.6333e-34	1	1	1	1	1
348	group_8101		ABC transporter permease	76	98.7013	30.7869	3	1	63	98.7013	95.4545	1596	1.03835e-35	1.63353e-31	7.6333e-34	1	1	1	1	1
349	group_8102		ABC transporter ATP-binding protein/permease	76	98.7013	30.7869	3	1	63	98.7013	95.4545	1596	1.03835e-35	1.63353e-31	7.6333e-34	1	1	1	1	1
350	group_8103		transcriptional regulator	76	98.7013	30.7869	3	1	63	98.7013	95.4545	1596	1.03835e-35	1.63353e-31	7.6333e-34	1	1	1	1	1
351	group_8109		hypothetical protein	77	100	32.5767	3	0	63	100	95.4545	inf	1.6846e-37	2.65022e-33	1.77867e-35	1	1	0	1	1
352	group_8110		hypothetical protein	77	100	32.5767	3	0	63	100	95.4545	inf	1.6846e-37	2.65022e-33	1.77867e-35	1	1	0	1	1
353	group_8117		hypothetical protein	77	100	34.0027	2	0	64	100	96.9697	inf	6.31726e-39	9.93831e-35	9.03482e-37	1	1	0	1	1
354	group_8118		SDR family oxidoreductase	77	100	32.5767	3	0	63	100	95.4545	inf	1.6846e-37	2.65022e-33	1.77867e-35	1	1	0	1	1
355	group_8119		glycosyltransferase family 4 protein	77	100	32.5767	3	0	63	100	95.4545	inf	1.6846e-37	2.65022e-33	1.77867e-35	1	1	0	1	1
356	group_8144		hypothetical protein	77	100	11.5405	29	0	37	100	56.0606	inf	1.83093e-16	2.88043e-12	5.06226e-15	1	1	0	1	1
357	group_8145		bacteriophage protein	77	100	11.5405	29	0	37	100	56.0606	inf	1.83093e-16	2.88043e-12	5.06226e-15	1	1	0	1	1
358	group_8154		helix-turn-helix transcriptional regulator	60	77.9221	10.1831	9	17	57	77.9221	86.3636	22.3529	4.16996e-15	6.56018e-11	1.02025e-13	1	1	1	1	1
359	group_8158		toprim domain-containing protein	60	77.9221	10.1831	9	17	57	77.9221	86.3636	22.3529	4.16996e-15	6.56018e-11	1.02025e-13	1	1	1	1	1
360	group_8159		hypothetical protein	60	77.9221	10.1831	9	17	57	77.9221	86.3636	22.3529	4.16996e-15	6.56018e-11	1.02025e-13	1	1	1	1	1
361	group_8160		hypothetical protein	60	77.9221	10.1831	9	17	57	77.9221	86.3636	22.3529	4.16996e-15	6.56018e-11	1.02025e-13	1	1	1	1	1
362	group_8161		hypothetical protein	60	77.9221	10.1831	9	17	57	77.9221	86.3636	22.3529	4.16996e-15	6.56018e-11	1.02025e-13	1	1	1	1	1
363	group_8162		hypothetical protein	60	77.9221	10.1831	9	17	57	77.9221	86.3636	22.3529	4.16996e-15	6.56018e-11	1.02025e-13	1	1	1	1	1
364	group_8163		hypothetical protein	60	77.9221	10.1831	9	17	57	77.9221	86.3636	22.3529	4.16996e-15	6.56018e-11	1.02025e-13	1	1	1	1	1
365	group_8164		hypothetical protein	60	77.9221	10.1831	9	17	57	77.9221	86.3636	22.3529	4.16996e-15	6.56018e-11	1.02025e-13	1	1	1	1	1
366	group_8165		hypothetical protein	60	77.9221	10.1831	9	17	57	77.9221	86.3636	22.3529	4.16996e-15	6.56018e-11	1.02025e-13	1	1	1	1	1
367	group_8166		hypothetical protein	60	77.9221	10.1831	9	17	57	77.9221	86.3636	22.3529	4.16996e-15	6.56018e-11	1.02025e-13	1	1	1	1	1
368	group_8167		transcriptional regulator	60	77.9221	10.1831	9	17	57	77.9221	86.3636	22.3529	4.16996e-15	6.56018e-11	1.02025e-13	1	1	1	1	1
369	group_8177		phage tail protein	60	77.9221	10.1831	9	17	57	77.9221	86.3636	22.3529	4.16996e-15	6.56018e-11	1.02025e-13	1	1	1	1	1
370	group_8178		hypothetical protein	60	77.9221	10.1831	9	17	57	77.9221	86.3636	22.3529	4.16996e-15	6.56018e-11	1.02025e-13	1	1	1	1	1
371	group_8179		hypothetical protein	60	77.9221	10.1831	9	17	57	77.9221	86.3636	22.3529	4.16996e-15	6.56018e-11	1.02025e-13	1	1	1	1	1
372	group_8181		hypothetical protein	77	100	35.5993	1	0	65	100	98.4848	inf	1.59931e-40	2.51603e-36	2.41926e-38	1	1	0	1	1
373	group_8182		hypothetical protein	77	100	35.5993	1	0	65	100	98.4848	inf	1.59931e-40	2.51603e-36	2.41926e-38	1	1	0	1	1
374	group_8183		hypothetical protein	77	100	37.4914	0	0	66	100	100	inf	2.05039e-42	3.22568e-38	4.81444e-40	1	1	0	1	1
375	group_8201		hypothetical protein	75	97.4026	30.6933	2	2	64	97.4026	96.9697	1200	1.28792e-35	2.02616e-31	9.29432e-34	1	1	1	1	1
376	group_8204		hypothetical protein	70	90.9091	18.2198	8	7	58	90.9091	87.8788	72.5	3.83169e-23	6.02801e-19	1.53776e-21	1	1	1	1	1
377	group_8209		hypothetical protein	75	97.4026	34.1338	0	2	66	97.4026	100	inf	4.67079e-39	7.34809e-35	6.86737e-37	1	1	0	1	1
378	group_8210		hypothetical protein	74	96.1039	32.7721	0	3	66	96.1039	100	inf	1.07428e-37	1.69006e-33	1.31012e-35	1	1	0	1	1
379	group_8211		hypothetical protein	72	93.5065	30.3768	0	5	66	93.5065	100	inf	2.66959e-35	4.1998e-31	1.88332e-33	1	1	0	1	1
380	group_8212	mshA	D-inositol-3-phosphate glycosyltransferase	72	93.5065	30.3768	0	5	66	93.5065	100	inf	2.66959e-35	4.1998e-31	1.88332e-33	1	1	0	1	1
381	group_8214		toxin transporter	72	93.5065	30.3768	0	5	66	93.5065	100	inf	2.66959e-35	4.1998e-31	1.88332e-33	1	1	0	1	1
382	group_8257		transcriptional regulator	77	100	16.3873	21	0	45	100	68.1818	inf	2.60583e-21	4.09948e-17	9.27485e-20	1	1	0	1	1
383	group_8258		spermidine/putrescine ABC transporter ATP-binding protein	77	100	16.3873	21	0	45	100	68.1818	inf	2.60583e-21	4.09948e-17	9.27485e-20	1	1	0	1	1
384	group_8259		ABC transporter permease	77	100	16.3873	21	0	45	100	68.1818	inf	2.60583e-21	4.09948e-17	9.27485e-20	1	1	0	1	1
385	group_8260		ABC transporter permease	77	100	16.3873	21	0	45	100	68.1818	inf	2.60583e-21	4.09948e-17	9.27485e-20	1	1	0	1	1
386	group_8261		ABC transporter	77	100	16.3873	21	0	45	100	68.1818	inf	2.60583e-21	4.09948e-17	9.27485e-20	1	1	0	1	1
387	group_8262		amidase	77	100	16.3873	21	0	45	100	68.1818	inf	2.60583e-21	4.09948e-17	9.27485e-20	1	1	0	1	1
388	group_8285		ABC transporter ATP-binding protein	77	100	12.1035	28	0	38	100	57.5758	inf	5.00916e-17	7.88041e-13	1.42761e-15	1	1	0	1	1
389	group_8287		short-chain dehydrogenase	77	100	12.1035	28	0	38	100	57.5758	inf	5.00916e-17	7.88041e-13	1.42761e-15	1	1	0	1	1
390	group_8288		hypothetical protein	77	100	12.1035	28	0	38	100	57.5758	inf	5.00916e-17	7.88041e-13	1.42761e-15	1	1	0	1	1
391	group_8292		DNA cytosine methyltransferase	63	81.8182	17.8815	3	14	63	81.8182	95.4545	94.5	8.35099e-23	1.31378e-18	3.32602e-21	1	1	1	1	1
392	group_8412		hypothetical protein	77	100	37.4914	0	0	66	100	100	inf	2.05039e-42	3.22568e-38	4.81444e-40	1	1	0	1	1
393	group_8413		hypothetical protein	76	98.7013	35.6653	0	1	66	98.7013	100	inf	1.37376e-40	2.1612e-36	2.41926e-38	1	1	0	1	1
394	group_8414		baseplate assembly protein	77	100	25.8288	9	0	57	100	86.3636	inf	9.42886e-31	1.48335e-26	5.18653e-29	1	1	0	1	1
395	group_8415		phage tail protein I	77	100	25.8288	9	0	57	100	86.3636	inf	9.42886e-31	1.48335e-26	5.18653e-29	1	1	0	1	1
396	group_8416		hypothetical protein	77	100	30.0555	5	0	61	100	92.4242	inf	5.59456e-35	8.80136e-31	3.86025e-33	1	1	0	1	1
397	group_8417		bacteriophage protein	77	100	27.8353	7	0	59	100	89.3939	inf	9.28697e-33	1.46103e-28	5.49258e-31	1	1	0	1	1
398	group_8418		hypothetical protein	77	100	37.4914	0	0	66	100	100	inf	2.05039e-42	3.22568e-38	4.81444e-40	1	1	0	1	1
399	group_8420		hypothetical protein	77	100	14.4717	24	0	42	100	63.6364	inf	2.14556e-19	3.37539e-15	6.97395e-18	1	1	0	1	1
400	group_8424		hypothetical protein	77	100	35.5993	1	0	65	100	98.4848	inf	1.59931e-40	2.51603e-36	2.41926e-38	1	1	0	1	1
401	group_8425		hypothetical protein	77	100	37.4914	0	0	66	100	100	inf	2.05039e-42	3.22568e-38	4.81444e-40	1	1	0	1	1
402	group_8426		hypothetical protein	77	100	37.4914	0	0	66	100	100	inf	2.05039e-42	3.22568e-38	4.81444e-40	1	1	0	1	1
403	group_8436		RtcB family protein	77	100	12.1035	28	0	38	100	57.5758	inf	5.00916e-17	7.88041e-13	1.42761e-15	1	1	0	1	1
404	group_8448		exosortase	77	100	20.675	15	0	51	100	77.2727	inf	1.34334e-25	2.11334e-21	5.90319e-24	1	1	0	1	1
405	group_8449		hypothetical protein	77	100	22.0141	16	0	50	100	75.7576	inf	7.81e-25	9.68e-23	1.21e-23	2	2	0	0.5	0.5
406	group_8450		NUDIX domain-containing protein	77	100	20.675	15	0	51	100	77.2727	inf	1.34334e-25	2.11334e-21	5.90319e-24	1	1	0	1	1
407	group_8456		hypothetical protein	77	100	16.3873	21	0	45	100	68.1818	inf	2.60583e-21	4.09948e-17	9.27485e-20	1	1	0	1	1
408	group_8461		hypothetical protein	52	67.5325	15.2776	0	25	66	67.5325	100	inf	3.35458e-20	5.27742e-16	1.15987e-18	1	1	0	1	1
409	group_8464		LuxR family transcriptional regulator	77	100	17.742	19	0	47	100	71.2121	inf	1.15132e-22	1.81126e-18	4.51686e-21	1	1	0	1	1
410	group_8465		hypothetical protein	77	100	37.4914	0	0	66	100	100	inf	2.05039e-42	3.22568e-38	4.81444e-40	1	1	0	1	1
411	group_8466		ferredoxin oxidoreductase subunit	77	100	17.742	19	0	47	100	71.2121	inf	1.15132e-22	1.81126e-18	4.51686e-21	1	1	0	1	1
412	group_8500		hypothetical protein	72	93.5065	28.5447	1	5	65	93.5065	98.4848	936	1.81344e-33	2.85291e-29	1.18871e-31	1	1	1	1	1
413	group_8509		hypothetical protein	77	100	35.5993	1	0	65	100	98.4848	inf	1.59931e-40	2.51603e-36	2.41926e-38	1	1	0	1	1
414	group_8510		hypothetical protein	66	85.7143	21.4364	2	11	64	85.7143	96.9697	192	2.32687e-26	3.66063e-22	1.0519e-24	1	1	1	1	1
415	group_8511		LexA family transcriptional regulator	77	100	19.168	17	0	49	100	74.2424	inf	4.31746e-24	6.79222e-20	1.76881e-22	1	1	0	1	1
416	group_8549		hypothetical protein	77	100	35.5993	1	0	65	100	98.4848	inf	1.59931e-40	2.51603e-36	2.41926e-38	1	1	0	1	1
417	group_8550		hypothetical protein	77	100	35.5993	1	0	65	100	98.4848	inf	1.59931e-40	2.51603e-36	2.41926e-38	1	1	0	1	1
418	group_8551		hypothetical protein	77	100	35.5993	1	0	65	100	98.4848	inf	1.59931e-40	2.51603e-36	2.41926e-38	1	1	0	1	1
419	group_8552		3-oxoacyl-ACP synthase	77	100	10.4462	31	0	35	100	53.0303	inf	2.27508e-15	3.57916e-11	5.70839e-14	1	1	0	1	1
420	group_8553		hypothetical protein	77	100	10.4462	31	0	35	100	53.0303	inf	2.27508e-15	3.57916e-11	5.70839e-14	1	1	0	1	1
421	group_8554		hypothetical protein	77	100	10.4462	31	0	35	100	53.0303	inf	2.27508e-15	3.57916e-11	5.70839e-14	1	1	0	1	1
422	group_8561		phage Gp37/Gp68 family protein	76	98.7013	21.4372	12	1	54	98.7013	81.8182	342	2.32257e-26	3.65387e-22	1.0519e-24	1	1	1	1	1
423	group_8562		hypothetical protein	76	98.7013	22.2948	11	1	55	98.7013	83.3333	380	3.22382e-27	5.07171e-23	1.63604e-25	1	1	1	1	1
424	group_8563		IS3-like element ISPa57 family transposase	76	98.7013	21.4372	12	1	54	98.7013	81.8182	342	2.32257e-26	3.65387e-22	1.0519e-24	1	1	1	1	1
425	group_8572		hypothetical protein	77	100	35.5993	1	0	65	100	98.4848	inf	1.59931e-40	2.51603e-36	2.41926e-38	1	1	0	1	1
426	group_8573		hypothetical protein	77	100	30.0555	5	0	61	100	92.4242	inf	5.59456e-35	8.80136e-31	3.86025e-33	1	1	0	1	1
427	group_8574		hypothetical protein	77	100	30.0555	5	0	61	100	92.4242	inf	5.59456e-35	8.80136e-31	3.86025e-33	1	1	0	1	1
428	group_8575		hypothetical protein	77	100	19.168	17	0	49	100	74.2424	inf	4.31746e-24	6.79222e-20	1.76881e-22	1	1	0	1	1
429	group_8609		hypothetical protein	77	100	23.9861	11	0	55	100	83.3333	inf	6.56248e-29	1.03241e-24	3.45288e-27	1	1	0	1	1
430	group_8610		hypothetical protein	77	100	23.9861	11	0	55	100	83.3333	inf	6.56248e-29	1.03241e-24	3.45288e-27	1	1	0	1	1
431	group_8611		type II toxin-antitoxin system VapC family toxin	77	100	31.2703	4	0	62	100	93.9394	inf	3.41132e-36	5.36669e-32	2.99815e-34	1	1	0	1	1
432	group_8612		hypothetical protein	77	100	37.4914	0	0	66	100	100	inf	2.05039e-42	3.22568e-38	4.81444e-40	1	1	0	1	1
433	group_8625		hypothetical protein	67	87.013	25.4877	0	10	66	87.013	100	inf	2.06792e-30	3.25325e-26	1.12569e-28	1	1	0	1	1
434	group_8641		hypothetical protein	77	100	37.4914	0	0	66	100	100	inf	2.05039e-42	3.22568e-38	4.81444e-40	1	1	0	1	1
435	group_8642		hypothetical protein	77	100	37.4914	0	0	66	100	100	inf	2.05039e-42	3.22568e-38	4.81444e-40	1	1	0	1	1
436	group_8643		hypothetical protein	75	97.4026	34.1338	0	2	66	97.4026	100	inf	4.67079e-39	7.34809e-35	6.86737e-37	1	1	0	1	1
437	group_8644		hypothetical protein	77	100	37.4914	0	0	66	100	100	inf	2.05039e-42	3.22568e-38	4.81444e-40	1	1	0	1	1
438	group_8645		transcriptional regulator	77	100	37.4914	0	0	66	100	100	inf	2.05039e-42	3.22568e-38	4.81444e-40	1	1	0	1	1
439	group_8646		2-hydroxyhepta-2,4-diene-1,7-dioate isomerase	77	100	37.4914	0	0	66	100	100	inf	2.05039e-42	3.22568e-38	4.81444e-40	1	1	0	1	1
440	group_8647		hypothetical protein	77	100	37.4914	0	0	66	100	100	inf	2.05039e-42	3.22568e-38	4.81444e-40	1	1	0	1	1
441	group_8648	mhpA	3-(3-hydroxy-phenyl)propionate/3-hydroxycinnamic acid hydroxylase	77	100	37.4914	0	0	66	100	100	inf	2.05039e-42	3.22568e-38	4.81444e-40	1	1	0	1	1
442	group_8649		hypothetical protein	77	100	37.4914	0	0	66	100	100	inf	2.05039e-42	3.22568e-38	4.81444e-40	1	1	0	1	1
443	group_8650		major facilitator superfamily transporter	77	100	37.4914	0	0	66	100	100	inf	2.05039e-42	3.22568e-38	4.81444e-40	1	1	0	1	1
444	group_8651		hypothetical protein	77	100	37.4914	0	0	66	100	100	inf	2.05039e-42	3.22568e-38	4.81444e-40	1	1	0	1	1
445	group_8652		hypothetical protein	77	100	37.4914	0	0	66	100	100	inf	2.05039e-42	3.22568e-38	4.81444e-40	1	1	0	1	1
446	group_8655		hypothetical protein	77	100	37.4914	0	0	66	100	100	inf	2.05039e-42	3.22568e-38	4.81444e-40	1	1	0	1	1
447	group_8656		hypothetical protein	77	100	37.4914	0	0	66	100	100	inf	2.05039e-42	3.22568e-38	4.81444e-40	1	1	0	1	1
448	group_8657		hypothetical protein	77	100	37.4914	0	0	66	100	100	inf	2.05039e-42	3.22568e-38	4.81444e-40	1	1	0	1	1
449	group_8658		hypothetical protein	77	100	37.4914	0	0	66	100	100	inf	2.05039e-42	3.22568e-38	4.81444e-40	1	1	0	1	1
450	group_8659		hypothetical protein	77	100	37.4914	0	0	66	100	100	inf	2.05039e-42	3.22568e-38	4.81444e-40	1	1	0	1	1
451	group_8660		hypothetical protein	77	100	37.4914	0	0	66	100	100	inf	2.05039e-42	3.22568e-38	4.81444e-40	1	1	0	1	1
452	group_8661		DEAD/DEAH box helicase	77	100	37.4914	0	0	66	100	100	inf	2.05039e-42	3.22568e-38	4.81444e-40	1	1	0	1	1
453	group_8662		hypothetical protein	77	100	37.4914	0	0	66	100	100	inf	2.05039e-42	3.22568e-38	4.81444e-40	1	1	0	1	1
454	group_8663		hypothetical protein	77	100	37.4914	0	0	66	100	100	inf	2.05039e-42	3.22568e-38	4.81444e-40	1	1	0	1	1
455	group_8664		hypothetical protein	77	100	37.4914	0	0	66	100	100	inf	2.05039e-42	3.22568e-38	4.81444e-40	1	1	0	1	1
456	group_8665		hypothetical protein	77	100	37.4914	0	0	66	100	100	inf	2.05039e-42	3.22568e-38	4.81444e-40	1	1	0	1	1
457	group_8666		hypothetical protein	77	100	37.4914	0	0	66	100	100	inf	2.05039e-42	3.22568e-38	4.81444e-40	1	1	0	1	1
458	group_8667		hypothetical protein	77	100	37.4914	0	0	66	100	100	inf	2.05039e-42	3.22568e-38	4.81444e-40	1	1	0	1	1
459	group_8669		hypothetical protein	77	100	37.4914	0	0	66	100	100	inf	2.05039e-42	3.22568e-38	4.81444e-40	1	1	0	1	1
460	group_8670		phage Gp37/Gp68 family protein	77	100	37.4914	0	0	66	100	100	inf	2.05039e-42	3.22568e-38	4.81444e-40	1	1	0	1	1
461	group_8671		hypothetical protein	77	100	37.4914	0	0	66	100	100	inf	2.05039e-42	3.22568e-38	4.81444e-40	1	1	0	1	1
462	group_8673		hypothetical protein	77	100	37.4914	0	0	66	100	100	inf	2.05039e-42	3.22568e-38	4.81444e-40	1	1	0	1	1
463	group_8678		hypothetical protein	74	96.1039	32.7721	0	3	66	96.1039	100	inf	1.07428e-37	1.69006e-33	1.31012e-35	1	1	0	1	1
464	group_8679		hypothetical protein	74	96.1039	32.7721	0	3	66	96.1039	100	inf	1.07428e-37	1.69006e-33	1.31012e-35	1	1	0	1	1
465	group_8680		hypothetical protein	74	96.1039	29.3556	2	3	64	96.1039	96.9697	789.333	2.80283e-34	4.40941e-30	1.91714e-32	1	1	1	1	1
466	group_8681		hypothetical protein	74	96.1039	32.7721	0	3	66	96.1039	100	inf	1.07428e-37	1.69006e-33	1.31012e-35	1	1	0	1	1
467	group_8682		hypothetical protein	74	96.1039	12.3803	21	3	45	96.1039	68.1818	52.8571	2.64774e-17	4.16543e-13	7.91906e-16	1	1	1	1	1
468	group_8683		integrase	74	96.1039	27.9659	3	3	63	96.1039	95.4545	518	6.87624e-33	1.08177e-28	4.24224e-31	1	1	1	1	1
469	group_8688		tRNA-Cys(gca)	67	87.013	25.4877	0	10	66	87.013	100	inf	2.06792e-30	3.25325e-26	1.12569e-28	1	1	0	1	1
470	group_8691		hypothetical protein	70	90.9091	28.0911	0	7	66	90.9091	100	inf	5.15424e-33	8.10866e-29	3.19238e-31	1	1	0	1	1
471	group_8692		hypothetical protein	70	90.9091	28.0911	0	7	66	90.9091	100	inf	5.15424e-33	8.10866e-29	3.19238e-31	1	1	0	1	1
472	group_8693		transposase	70	90.9091	28.0911	0	7	66	90.9091	100	inf	5.15424e-33	8.10866e-29	3.19238e-31	1	1	0	1	1
473	group_8694		hypothetical protein	70	90.9091	28.0911	0	7	66	90.9091	100	inf	5.15424e-33	8.10866e-29	3.19238e-31	1	1	0	1	1
474	group_8695		hypothetical protein	70	90.9091	28.0911	0	7	66	90.9091	100	inf	5.15424e-33	8.10866e-29	3.19238e-31	1	1	0	1	1
475	group_8696		hypothetical protein	70	90.9091	28.0911	0	7	66	90.9091	100	inf	5.15424e-33	8.10866e-29	3.19238e-31	1	1	0	1	1
476	group_8698		hypothetical protein	70	90.9091	28.0911	0	7	66	90.9091	100	inf	5.15424e-33	8.10866e-29	3.19238e-31	1	1	0	1	1
477	group_8699		hypothetical protein	70	90.9091	28.0911	0	7	66	90.9091	100	inf	5.15424e-33	8.10866e-29	3.19238e-31	1	1	0	1	1
478	group_8700		hypothetical protein	70	90.9091	28.0911	0	7	66	90.9091	100	inf	5.15424e-33	8.10866e-29	3.19238e-31	1	1	0	1	1
479	group_8701		hypothetical protein	70	90.9091	28.0911	0	7	66	90.9091	100	inf	5.15424e-33	8.10866e-29	3.19238e-31	1	1	0	1	1
480	group_8702		hypothetical protein	70	90.9091	28.0911	0	7	66	90.9091	100	inf	5.15424e-33	8.10866e-29	3.19238e-31	1	1	0	1	1
481	group_8703		hypothetical protein	70	90.9091	28.0911	0	7	66	90.9091	100	inf	5.15424e-33	8.10866e-29	3.19238e-31	1	1	0	1	1
482	group_8718		hypothetical protein	77	100	28.9145	6	0	60	100	90.9091	inf	7.73914e-34	1.21752e-29	5.11564e-32	1	1	0	1	1
483	group_8719		hypothetical protein	77	100	28.9145	6	0	60	100	90.9091	inf	7.73914e-34	1.21752e-29	5.11564e-32	1	1	0	1	1
484	group_8720		hypothetical protein	77	100	37.4914	0	0	66	100	100	inf	2.05039e-42	3.22568e-38	4.81444e-40	1	1	0	1	1
485	group_8724		hypothetical protein	71	92.2078	24.3027	3	6	63	92.2078	95.4545	248.5	3.16634e-29	4.98128e-25	1.69431e-27	1	1	1	1	1
486	group_8727		hypothetical protein	70	90.9091	18.2198	8	7	58	90.9091	87.8788	72.5	3.83169e-23	6.02801e-19	1.53776e-21	1	1	1	1	1
487	group_8736		hypothetical protein	76	98.7013	33.7853	1	1	65	98.7013	98.4848	4940	1.04221e-38	1.63961e-34	1.31169e-36	1	1	1	1	1
488	group_8737		hypothetical protein	76	98.7013	33.7853	1	1	65	98.7013	98.4848	4940	1.04221e-38	1.63961e-34	1.31169e-36	1	1	1	1	1
489	group_8759		type II toxin-antitoxin system RelE/ParE family toxin	73	94.8052	21.9583	7	4	59	94.8052	89.3939	153.821	6.99674e-27	1.10073e-22	3.4614e-25	1	1	1	1	1
490	group_8768		hypothetical protein	77	100	35.5993	1	0	65	100	98.4848	inf	1.59931e-40	2.51603e-36	2.41926e-38	1	1	0	1	1
491	group_8782		hypothetical protein	77	100	27.8353	7	0	59	100	89.3939	inf	9.28697e-33	1.46103e-28	5.49258e-31	1	1	0	1	1
492	group_8783		hypothetical protein	77	100	27.8353	7	0	59	100	89.3939	inf	9.28697e-33	1.46103e-28	5.49258e-31	1	1	0	1	1
493	group_8784		hypothetical protein	77	100	28.9145	6	0	60	100	90.9091	inf	7.73914e-34	1.21752e-29	5.11564e-32	1	1	0	1	1
494	group_8785		hypothetical protein	77	100	27.8353	7	0	59	100	89.3939	inf	9.28697e-33	1.46103e-28	5.49258e-31	1	1	0	1	1
495	group_8787		hypothetical protein	77	100	27.8353	7	0	59	100	89.3939	inf	9.28697e-33	1.46103e-28	5.49258e-31	1	1	0	1	1
496	group_8788		siderophore-interacting protein	77	100	26.809	8	0	58	100	87.8788	inf	9.86741e-32	1.55234e-27	5.64487e-30	1	1	0	1	1
497	group_8789		PepSY domain-containing protein	77	100	26.809	8	0	58	100	87.8788	inf	9.86741e-32	1.55234e-27	5.64487e-30	1	1	0	1	1
498	group_8811		TonB-dependent siderophore receptor	77	100	26.809	8	0	58	100	87.8788	inf	9.86741e-32	1.55234e-27	5.64487e-30	1	1	0	1	1
499	group_8812		membrane dipeptidase	77	100	26.809	8	0	58	100	87.8788	inf	9.86741e-32	1.55234e-27	5.64487e-30	1	1	0	1	1
500	group_8813		chromophore maturation protein PvdP	77	100	26.809	8	0	58	100	87.8788	inf	9.86741e-32	1.55234e-27	5.64487e-30	1	1	0	1	1
501	group_8817		hypothetical protein	77	100	11.5405	29	0	37	100	56.0606	inf	1.83093e-16	2.88043e-12	5.06226e-15	1	1	0	1	1
502	group_8818		hypothetical protein	77	100	11.5405	29	0	37	100	56.0606	inf	1.83093e-16	2.88043e-12	5.06226e-15	1	1	0	1	1
503	group_8839		hypothetical protein	77	100	13.2632	26	0	40	100	60.6061	inf	3.46788e-18	5.45567e-14	1.06974e-16	1	1	0	1	1
504	group_8848		hypothetical protein	70	90.9091	28.0911	0	7	66	90.9091	100	inf	5.15424e-33	8.10866e-29	3.19238e-31	1	1	0	1	1
505	group_8961		transcriptional regulator	77	100	12.1035	28	0	38	100	57.5758	inf	5.00916e-17	7.88041e-13	1.42761e-15	1	1	0	1	1
506	group_8962		hypothetical protein	77	100	12.6775	27	0	39	100	59.0909	inf	1.33578e-17	2.10144e-13	4.01806e-16	1	1	0	1	1
507	group_8963		hypothetical protein	77	100	12.1035	28	0	38	100	57.5758	inf	5.00916e-17	7.88041e-13	1.42761e-15	1	1	0	1	1
508	group_8964		hypothetical protein	77	100	12.6775	27	0	39	100	59.0909	inf	1.33578e-17	2.10144e-13	4.01806e-16	1	1	0	1	1
509	group_8965		hypothetical protein	77	100	12.6775	27	0	39	100	59.0909	inf	1.33578e-17	2.10144e-13	4.01806e-16	1	1	0	1	1
510	group_8966		oxidoreductase	77	100	12.1035	28	0	38	100	57.5758	inf	5.00916e-17	7.88041e-13	1.42761e-15	1	1	0	1	1
511	group_8990		hypothetical protein	65	84.4156	23.7296	0	12	66	84.4156	100	inf	1.18485e-28	1.864e-24	6.19271e-27	1	1	0	1	1
512	group_8991		hypothetical protein	58	75.3247	15.8231	2	19	64	75.3247	96.9697	97.6842	9.55246e-21	1.50279e-16	3.36195e-19	1	1	1	1	1
513	group_900		hypothetical protein	77	100	22.2756	13	0	53	100	80.303	inf	3.36958e-27	5.30103e-23	1.68287e-25	1	1	0	1	1
514	group_9016		hypothetical protein	47	61.039	11.112	1	30	65	61.039	98.4848	101.833	4.91193e-16	7.72745e-12	1.33925e-14	1	1	1	1	1
515	group_9026	gloB	Hydroxyacylglutathione hydrolase	62	80.5195	21.5736	0	15	66	80.5195	100	inf	1.69693e-26	2.66962e-22	8.01687e-25	1	1	0	1	1
516	group_9027		transcriptional regulator	62	80.5195	21.5736	0	15	66	80.5195	100	inf	1.69693e-26	2.66962e-22	8.01687e-25	1	1	0	1	1
517	group_9029		IS3 family transposase ISButh1	62	80.5195	21.5736	0	15	66	80.5195	100	inf	1.69693e-26	2.66962e-22	8.01687e-25	1	1	0	1	1
518	group_9030		transcriptional regulator	62	80.5195	21.5736	0	15	66	80.5195	100	inf	1.69693e-26	2.66962e-22	8.01687e-25	1	1	0	1	1
519	group_9031		hypothetical protein	62	80.5195	21.5736	0	15	66	80.5195	100	inf	1.69693e-26	2.66962e-22	8.01687e-25	1	1	0	1	1
520	group_9032		multidrug resistance protein	62	80.5195	21.5736	0	15	66	80.5195	100	inf	1.69693e-26	2.66962e-22	8.01687e-25	1	1	0	1	1
521	group_9033		hydrolase	61	79.2208	20.8576	0	16	66	79.2208	100	inf	8.82239e-26	1.38794e-21	3.94301e-24	1	1	0	1	1
522	group_9034		quercetin 2,3-dioxygenase	62	80.5195	21.5736	0	15	66	80.5195	100	inf	1.69693e-26	2.66962e-22	8.01687e-25	1	1	0	1	1
523	group_9035		glutathione S-transferase	62	80.5195	21.5736	0	15	66	80.5195	100	inf	1.69693e-26	2.66962e-22	8.01687e-25	1	1	0	1	1
524	group_9037		hypothetical protein	62	80.5195	21.5736	0	15	66	80.5195	100	inf	1.69693e-26	2.66962e-22	8.01687e-25	1	1	0	1	1
525	group_9042		hypothetical protein	53	68.8312	14.1256	1	24	65	68.8312	98.4848	143.542	4.76001e-19	7.48845e-15	1.53138e-17	1	1	1	1	1
526	group_9045		hypothetical protein	66	85.7143	16.8416	6	11	60	85.7143	90.9091	60	9.15439e-22	1.44017e-17	3.39663e-20	1	1	1	1	1
527	group_948		IS3 family transposase	77	100	31.2703	4	0	62	100	93.9394	inf	3.41132e-36	5.36669e-32	2.99815e-34	1	1	0	1	1
528	group_976		hypothetical protein	74	96.1039	14.2342	18	3	48	96.1039	72.7273	65.7778	3.70673e-19	5.83143e-15	1.19988e-17	1	1	1	1	1
529	hcpC_1		secreted protein Hcp	69	89.6104	25.3815	1	8	65	89.6104	98.4848	560.625	2.64098e-30	4.15478e-26	1.43268e-28	1	1	1	1	1
530	imm2_1		pyocin-S2 immunity protein	77	100	27.8353	7	0	59	100	89.3939	inf	9.28697e-33	1.46103e-28	5.49258e-31	1	1	0	1	1
531	imm2_2		pyocin-S2 immunity protein	77	100	12.1035	28	0	38	100	57.5758	inf	5.00916e-17	7.88041e-13	1.42761e-15	1	1	0	1	1
532	katA_2		catalase	62	80.5195	21.5736	0	15	66	80.5195	100	inf	1.69693e-26	2.66962e-22	8.01687e-25	1	1	0	1	1
533	mdtD		Putative multidrug resistance protein MdtD	76	98.7013	32.2007	2	1	64	98.7013	96.9697	2432	4.00386e-37	6.29887e-33	3.66214e-35	1	1	1	1	1
534	mtnB		Methylthioribulose-1-phosphate dehydratase	76	98.7013	32.2007	2	1	64	98.7013	96.9697	2432	4.00386e-37	6.29887e-33	3.66214e-35	1	1	1	1	1
535	mycG		Mycinamicin IV hydroxylase/epoxidase	76	98.7013	32.2007	2	1	64	98.7013	96.9697	2432	4.00386e-37	6.29887e-33	3.66214e-35	1	1	1	1	1
536	ohrR		transcriptional regulator	76	98.7013	15.4821	20	1	46	98.7013	69.697	174.8	2.09483e-20	3.29559e-16	7.29112e-19	1	1	1	1	1
537	oprB_1		porin B	69	89.6104	19.0402	6	8	60	89.6104	90.9091	86.25	5.79391e-24	9.11498e-20	2.36753e-22	1	1	1	1	1
538	oprI		outer membrane lipoprotein OprI	76	98.7013	14.8267	21	1	45	98.7013	68.1818	162.857	9.47404e-20	1.49046e-15	3.13121e-18	1	1	1	1	1
539	pcoB		copper resistance protein B	76	98.7013	22.2948	11	1	55	98.7013	83.3333	380	3.22382e-27	5.07171e-23	1.63604e-25	1	1	1	1	1
540	phaC1_1		poly(3-hydroxyalkanoic acid) synthase	77	100	32.5767	3	0	63	100	95.4545	inf	1.6846e-37	2.65022e-33	1.77867e-35	1	1	0	1	1
541	pta_1		Phosphate acetyltransferase	77	100	32.5767	3	0	63	100	95.4545	inf	1.6846e-37	2.65022e-33	1.77867e-35	1	1	0	1	1
542	ptrB_2		repressor PtrB	77	100	16.3873	21	0	45	100	68.1818	inf	2.60583e-21	4.09948e-17	9.27485e-20	1	1	0	1	1
543	pvdN		pyoverdine biosynthesis protein PvdN	77	100	26.809	8	0	58	100	87.8788	inf	9.86741e-32	1.55234e-27	5.64487e-30	1	1	0	1	1
544	rapA_1		RNA polymerase-associated protein RapA	77	100	35.5993	1	0	65	100	98.4848	inf	1.59931e-40	2.51603e-36	2.41926e-38	1	1	0	1	1
545	rapA_2		RNA polymerase-associated protein RapA	77	100	34.0027	2	0	64	100	96.9697	inf	6.31726e-39	9.93831e-35	9.03482e-37	1	1	0	1	1
546	recB_1		exodeoxyribonuclease V subunit beta	76	98.7013	33.7853	1	1	65	98.7013	98.4848	4940	1.04221e-38	1.63961e-34	1.31169e-36	1	1	1	1	1
547	recB_3		RecBCD enzyme subunit RecB	70	90.9091	28.0911	0	7	66	90.9091	100	inf	5.15424e-33	8.10866e-29	3.19238e-31	1	1	0	1	1
548	recC_1		exodeoxyribonuclease V subunit gamma	76	98.7013	35.6653	0	1	66	98.7013	100	inf	1.37376e-40	2.1612e-36	2.41926e-38	1	1	0	1	1
549	recD_1		exodeoxyribonuclease V subunit alpha	76	98.7013	33.7853	1	1	65	98.7013	98.4848	4940	1.04221e-38	1.63961e-34	1.31169e-36	1	1	1	1	1
550	rep_2		ATP-dependent DNA helicase Rep	76	98.7013	30.7869	3	1	63	98.7013	95.4545	1596	1.03835e-35	1.63353e-31	7.6333e-34	1	1	1	1	1
551	rep_4		ATP-dependent DNA helicase Rep	77	100	37.4914	0	0	66	100	100	inf	2.05039e-42	3.22568e-38	4.81444e-40	1	1	0	1	1
552	rhlE_1		ATP-dependent RNA helicase RhlE	77	100	35.5993	1	0	65	100	98.4848	inf	1.59931e-40	2.51603e-36	2.41926e-38	1	1	0	1	1
553	rhlE_2		ATP-dependent RNA helicase RhlE	77	100	37.4914	0	0	66	100	100	inf	2.05039e-42	3.22568e-38	4.81444e-40	1	1	0	1	1
554	ribY		Riboflavin-binding protein RibY	77	100	12.1035	28	0	38	100	57.5758	inf	5.00916e-17	7.88041e-13	1.42761e-15	1	1	0	1	1
555	rsmA_1		carbon storage regulator	76	98.7013	30.7869	3	1	63	98.7013	95.4545	1596	1.03835e-35	1.63353e-31	7.6333e-34	1	1	1	1	1
556	rutC		Putative aminoacrylate peracid reductase RutC	77	100	12.1035	28	0	38	100	57.5758	inf	5.00916e-17	7.88041e-13	1.42761e-15	1	1	0	1	1
557	soxB_1		2'-hydroxybiphenyl-2-sulfinate desulfinase	76	98.7013	32.2007	2	1	64	98.7013	96.9697	2432	4.00386e-37	6.29887e-33	3.66214e-35	1	1	1	1	1
558	ssb_1		single-stranded DNA-binding protein	75	97.4026	15.5368	18	2	48	97.4026	72.7273	100	1.84699e-20	2.90568e-16	6.44276e-19	1	1	1	1	1
559	ssb_4		single-stranded DNA-binding protein	54	70.1299	12.3178	3	23	63	70.1299	95.4545	49.3043	3.05815e-17	4.81109e-13	9.1119e-16	1	1	1	1	1
560	tcmP_1		three-Cys-motif partner protein TcmP	77	100	37.4914	0	0	66	100	100	inf	2.05039e-42	3.22568e-38	4.81444e-40	1	1	0	1	1
561	tcmP_2		three-Cys-motif partner protein TcmP	76	98.7013	21.4372	12	1	54	98.7013	81.8182	342	2.32257e-26	3.65387e-22	1.0519e-24	1	1	1	1	1
562	uraD		OHCU decarboxylase	77	100	17.0563	20	0	46	100	69.697	inf	5.58391e-22	8.78461e-18	2.09657e-20	1	1	0	1	1
563	vfr		cAMP-regulatory protein	77	100	10.9883	30	0	36	100	54.5455	inf	6.53033e-16	1.02735e-11	1.76218e-14	1	1	0	1	1
564	xenB_1		xenobiotic reductase	62	80.5195	21.5736	0	15	66	80.5195	100	inf	1.69693e-26	2.66962e-22	8.01687e-25	1	1	0	1	1
565	xerD_2		Tyrosine recombinase XerD	77	100	37.4914	0	0	66	100	100	inf	2.05039e-42	3.22568e-38	4.81444e-40	1	1	0	1	1
566	yfeX		putative deferrochelatase/peroxidase YfeX	77	100	27.8353	7	0	59	100	89.3939	inf	9.28697e-33	1.46103e-28	5.49258e-31	1	1	0	1	1
567	zot		hypothetical protein	74	96.1039	11.784	22	3	44	96.1039	66.6667	49.3333	1.04514e-16	1.64421e-12	2.9519e-15	1	1	1	1	1
