# Supplementary material for: Emergence and Expansion of a Carbapenem-Resistant Pseudomonas aeruginosa Clone Are Associated with Plasmid-Borne blaKPC-2 and Virulence-Related Genes
Source: mSystems. 2021 May 18;6(3):e00154-21. doi: 10.1128/mSystems.00154-21 (PMC8269210; doi:10.1128/mSystems.00154-21)
Supplement: TABLE S4 [file msystems.00154-21-st004.xlsx]

## Sheet: Sheet1
GenBank accession number	Geographic location	DOI	blaKPC-2
GCA_000611995.2	USA	doi: 10.1128/AAC.03954-14.	-
GCA_000792265.1	France	doi: 10.1128/AAC.03954-14.	-
GCA_000794705.1	Israel	doi: 10.1128/AAC.03954-14.	-
GCA_001453545.1	USA	doi: 10.1128/mBio.01796-15.	-
GCA_001910215.1	NA	doi: 10.1128/AAC.04238-14.	-
GCA_003411975.2	USA	doi: 10.1016/j.diagmicrobio.2009.02.006.	-
GCA_003969695.1	USA	doi: 10.1016/j.diagmicrobio.2009.02.006.	-
GCA_007021965.1	USA	Not Published	-
